# Supplementary material for: Dissecting the genetic basis of yield stability in faba bean by multi-environment analysis
Source: Genome Biol. 2026 Jul 20;27:231. doi: 10.1186/s13059-026-04181-0 (PMC13383516; doi:10.1186/s13059-026-04181-0)
Supplement: Supplementary file 2 — Additional file 2: Supplementary Tables. Contains Tables S1–S11. Table S1. Association results for the QTL × E single-stage analysis. Table S2. Multi-model GWAS for mean performance and stability. Table S3. Set-based association analysis of mean performance and stability. Table S4. List of significant SNPs. Table S5. Description of testing environments. Table S6. List of traits. Table S7. Description of the ProFaba panel. Table S8. Meteorological parameters. Table S9. Variant consequences. Table S10. List of resequenced lines. Table S11: Mapping and quality statistics for sequencing reads [file 13059_2026_4181_MOESM2_ESM.xlsx]

## Sheet: Table S1
SNP_ID	Trait	Chromosome	Pos	SNP	MAF	P.ame	P.all	P.int	Add	effect.RAGT003	effect.TEAG003	effect.SEJT002	effect.RAGT004	effect.SEJT003	effect.AGVG001	effect.AGVG002	effect.GOET003	effect.NPZD004	effect.GOET004	effect.AOFR003	effect.AOFR004	wald.RAGT003	wald.TEAG003	wald.SEJT002	wald.RAGT004	wald.SEJT003	wald.AGVG001	wald.AGVG002	wald.GOET003	wald.NPZD004	wald.GOET004	wald.AOFR003	wald.AOFR004	gene_parent	mRNA	hit_dist	BINCODE	NAME	mercator4v6.0	prot_scriber	swissprot	Expansion Pods	Expansion Seeds	Filling pods	Filling seeds	Flower	Mature leaves	Root	Steam
1	Flower number per node	1a	1435467807	chr1a_1435467807_T_C	0.0743243	0.328159	4.83264e-08	1.90196e-08	0.0375032	0.257043	NA	NA	NA	NA	-0.342718	0.262486	NA	NA	0.116946	NA	NA	0.00961327	NA	NA	NA	NA	0.000814494	0.00964248	NA	NA	0.235139	NA	NA	Vfaba.Hedin2.R2.1g003983	Vfaba.Hedin2.R2.1g003983.1	1600	1.1.8.1.6.2.2	Photosynthesis.photophosphorylation.chlororespiration.NADH dehydrogenase-like (NDH) complex.assembly and maintenance.Cpn60 chaperonin heterodimer.subunit beta	subunit beta of Cpn60 chaperonin complex	chaperonin subunit beta 1 chloroplastic	RuBisCO large subunit-binding protein subunit beta, chloroplastic	171.95	104.775	85.6547	230.238	240.195	141.858	31.4902	89.7669
1	Flower number per node	1a	1435467807	chr1a_1435467807_T_C	0.0743243	0.328159	4.83264e-08	1.90196e-08	0.0375032	0.257043	NA	NA	NA	NA	-0.342718	0.262486	NA	NA	0.116946	NA	NA	0.00961327	NA	NA	NA	NA	0.000814494	0.00964248	NA	NA	0.235139	NA	NA	Vfaba.Hedin2.R2.1g003982	Vfaba.Hedin2.R2.1g003982.1	12438.5	19.4.2.10	Protein homeostasis.proteolysis.serine peptidase activities.plastidial glutamyl peptidase *(CGEP)	plastidial glutamyl peptidase *(CGEP)	peptidase s9 domain containing protein	Probable glutamyl endopeptidase, chloroplastic	0	0.00508472	0	0	0	0	0	0.00224006
1	Flower number per node	1a	1435467807	chr1a_1435467807_T_C	0.0743243	0.328159	4.83264e-08	1.90196e-08	0.0375032	0.257043	NA	NA	NA	NA	-0.342718	0.262486	NA	NA	0.116946	NA	NA	0.00961327	NA	NA	NA	NA	0.000814494	0.00964248	NA	NA	0.235139	NA	NA	Vfaba.Hedin2.R2.1g003981	Vfaba.Hedin2.R2.1g003981.1	14547.5	35.1	No Mercator4 annotation.other annotation available	not classified	annexin a1	Annexin Gh1 (Fragment)	11.691	1.7763	40.8238	2.32637	15.9786	13.4149	3.35347	30.726
1	Flower number per node	1a	1435467807	chr1a_1435467807_T_C	0.0743243	0.328159	4.83264e-08	1.90196e-08	0.0375032	0.257043	NA	NA	NA	NA	-0.342718	0.262486	NA	NA	0.116946	NA	NA	0.00961327	NA	NA	NA	NA	0.000814494	0.00964248	NA	NA	0.235139	NA	NA	Vfaba.Hedin2.R2.1g003984	Vfaba.Hedin2.R2.1g003984.1	24296.5	1.3.2	Photosynthesis.photorespiration.glycolate oxidase	glycolate oxidase	peroxisomal s 2 hydroxy acid oxidae	Glycolate oxidase	48.7505	4.86821	250.414	11.3435	58.7409	3406.71	3.36646	284.274
2	Flower number per node	1a	1800741236	chr1a_1800741236_C_T	0.0923423	0.208268	1.08185e-07	5.89721e-08	0.0411453	0.266199	NA	NA	NA	NA	-0.227128	0.226001	NA	NA	0.0281544	NA	NA	0.00133313	NA	NA	NA	NA	0.00826125	0.00707601	NA	NA	0.738169	NA	NA	Vfaba.Hedin2.R2.1g004736	Vfaba.Hedin2.R2.1g004736.1	2432	15.3.3.1.2	RNA biosynthesis.RNA polymerase II-dependent transcription.transcription initiation.TFIIa basal transcription factor heterodimer.small subunit	small subunit of TFIIa basal transcription factor complex	transcription initiation factor iia subunit	Transcription initiation factor IIA subunit 2	13.0406	14.9317	10.8388	19.0471	10.0909	11.9099	6.403	7.82272
2	Flower number per node	1a	1800741236	chr1a_1800741236_C_T	0.0923423	0.208268	1.08185e-07	5.89721e-08	0.0411453	0.266199	NA	NA	NA	NA	-0.227128	0.226001	NA	NA	0.0281544	NA	NA	0.00133313	NA	NA	NA	NA	0.00826125	0.00707601	NA	NA	0.738169	NA	NA	Vfaba.Hedin2.R2.1g004736	Vfaba.Hedin2.R2.1g004736.3	2481.5	15.3.3.1.2	RNA biosynthesis.RNA polymerase II-dependent transcription.transcription initiation.TFIIa basal transcription factor heterodimer.small subunit	small subunit of TFIIa basal transcription factor complex	transcription initiation factor iia subunit	Transcription initiation factor IIA subunit 2	13.0406	14.9317	10.8388	19.0471	10.0909	11.9099	6.403	7.82272
2	Flower number per node	1a	1800741236	chr1a_1800741236_C_T	0.0923423	0.208268	1.08185e-07	5.89721e-08	0.0411453	0.266199	NA	NA	NA	NA	-0.227128	0.226001	NA	NA	0.0281544	NA	NA	0.00133313	NA	NA	NA	NA	0.00826125	0.00707601	NA	NA	0.738169	NA	NA	Vfaba.Hedin2.R2.1g004736	Vfaba.Hedin2.R2.1g004736.2	2773	15.3.3.1.2	RNA biosynthesis.RNA polymerase II-dependent transcription.transcription initiation.TFIIa basal transcription factor heterodimer.small subunit	small subunit of TFIIa basal transcription factor complex	transcription initiation factor iia subunit	Transcription initiation factor IIA subunit 2	13.0406	14.9317	10.8388	19.0471	10.0909	11.9099	6.403	7.82272
3	Seed number per pod	1a	1915516691	chr1a_1915516691_A_T	0.0518018	0.00341167	2.07496e-09	3.29961e-08	0.173379	0.574909	0.307846	NA	NA	NA	0.421737	0.621734	-0.196103	NA	NA	NA	NA	7.03227e-05	0.103299	NA	NA	NA	0.00584427	1.55894e-05	0.175219	NA	NA	NA	NA	Vfaba.Hedin2.R2.1g005107	Vfaba.Hedin2.R2.1g005107.1	1138	26.12.2.1.4	External stimuli response.virus.virus replication.tobamovirus multiplication.small GTPase *(ARL8)	small GTPase *(ARL8)	adp ribosylation factor protein 8b	ADP-ribosylation factor-like protein 8c	13.1732	9.12603	14.6765	47.5216	11.6532	19.7966	5.43527	12.1864
4	Seed number per pod	1a	370300905	chr1a_370300905_A_T	0.0675676	7.3454e-07	2.85801e-12	8.76778e-08	0.254634	0.790435	0.451122	NA	NA	NA	0.432035	0.754073	0.0923425	NA	NA	NA	NA	8.64321e-10	0.00213232	NA	NA	NA	0.00112684	1.93989e-09	0.466985	NA	NA	NA	NA	Vfaba.Hedin2.R2.1g001176	Vfaba.Hedin2.R2.1g001176.2	1621	3.2.3.3.1.2	Carbohydrate metabolism.starch metabolism.degradation.hydrolysis and phosphorolysis.amylase activities.beta amylase *(BMY)	beta amylase *(BMY)	beta amylase 1	Beta-amylase	6.71291	8.26044	1.90745	0.95506	1.72643	79.7321	0.281982	4.19028
4	Seed number per pod	1a	370300905	chr1a_370300905_A_T	0.0675676	7.3454e-07	2.85801e-12	8.76778e-08	0.254634	0.790435	0.451122	NA	NA	NA	0.432035	0.754073	0.0923425	NA	NA	NA	NA	8.64321e-10	0.00213232	NA	NA	NA	0.00112684	1.93989e-09	0.466985	NA	NA	NA	NA	Vfaba.Hedin2.R2.1g001176	Vfaba.Hedin2.R2.1g001176.1	1624	3.2.3.3.1.2	Carbohydrate metabolism.starch metabolism.degradation.hydrolysis and phosphorolysis.amylase activities.beta amylase *(BMY)	beta amylase *(BMY)	beta amylase 1	Beta-amylase	6.71291	8.26044	1.90745	0.95506	1.72643	79.7321	0.281982	4.19028
5	Seed yield	1a	447855883	chr1a_447855883_T_C	0.0550459	0.000186512	1.73276e-10	3.33876e-08	-0.131579	-0.538403	-0.300399	NA	-0.0978205	NA	NA	0.114344	-0.466833	NA	-0.071489	-0.724721	NA	3.57446e-06	0.0245053	NA	0.389327	NA	NA	0.315977	4.39513e-05	NA	0.526215	3.22949e-07	NA	Vfaba.Hedin2.R2.1g001399	Vfaba.Hedin2.R2.1g001399.1	577.5	2.4.6.3.1	Cellular respiration.oxidative phosphorylation.ATP synthase complex.assembly.chaperone *(ATP10)	chaperone involved in ATP synthase assembly *(ATP10)	aai domain containing protein	no annotation	4.81953	5.34392	3.98012	8.60208	4.48043	2.14991	2.72381	4.79066
5	Seed yield	1a	447855883	chr1a_447855883_T_C	0.0550459	0.000186512	1.73276e-10	3.33876e-08	-0.131579	-0.538403	-0.300399	NA	-0.0978205	NA	NA	0.114344	-0.466833	NA	-0.071489	-0.724721	NA	3.57446e-06	0.0245053	NA	0.389327	NA	NA	0.315977	4.39513e-05	NA	0.526215	3.22949e-07	NA	Vfaba.Hedin2.R2.1g001398	Vfaba.Hedin2.R2.1g001398.1	3591.5	19.4.3.1	Protein homeostasis.proteolysis.aspartic peptidase activities.Pepsin-type protease	Pepsin-type protease	peptidase a1 domain containing protein	Aspartic proteinase 36	21.3896	3.80955	16.7235	1.59601	10.0549	10.878	25.1603	18.6812
5	Seed yield	1a	447855883	chr1a_447855883_T_C	0.0550459	0.000186512	1.73276e-10	3.33876e-08	-0.131579	-0.538403	-0.300399	NA	-0.0978205	NA	NA	0.114344	-0.466833	NA	-0.071489	-0.724721	NA	3.57446e-06	0.0245053	NA	0.389327	NA	NA	0.315977	4.39513e-05	NA	0.526215	3.22949e-07	NA	Vfaba.Hedin2.R2.1g001400	Vfaba.Hedin2.R2.1g001400.1	42160.5	18.3.1.1.1.4	Protein modification.lipidation.glycophosphatidylinositol (GPI) anchor addition.GPI pre-assembly.GPI N-acetylglucosamine transferase complex.component *(PIG-P)	component *(PIG-P) of GPI N-acetylglucosamine transferase complex	phosphatidylinositol n acetylglucosamiyltrasferase pig p subuit	Phosphatidylinositol N-acetylglucosaminyltransferase subunit P	17.0505	23.9806	32.6369	29.5032	21.7203	29.9035	69.3288	29.5464
6	Flower number per node	1a	590425790	chr1a_590425790_A_G	0.0653153	0.114107	1.21131e-09	9.32739e-10	0.0636293	0.280792	NA	NA	NA	NA	-0.360273	0.287181	NA	NA	0.228626	NA	NA	0.00649776	NA	NA	NA	NA	0.000844823	0.00629452	NA	NA	0.0253728	NA	NA	Vfaba.Hedin2.R2.1g001799	Vfaba.Hedin2.R2.1g001799.1	2699	18.4.1.8.2	Protein modification.phosphorylation.TKL protein kinase families.LRR-VIII protein kinase families.LRR-VIII-2 protein kinase	LRR-VIII-2 protein kinase	protein kinase domain containing	Probable leucine-rich repeat receptor-like serine/threonine-protein kinase At3g14840	1.88325	0.539783	3.28423	0.027276	0.796734	0.826796	52.1453	1.18617
7	Seed yield	1a	707082783	chr1a_707082783_A_G	0.146789	0.611589	1.80484e-08	6.64693e-09	-0.0181013	-0.160046	0.287096	NA	-0.0192561	NA	NA	-0.332739	-0.122132	NA	0.31074	-0.191086	NA	0.11962	0.00801574	NA	0.851026	NA	NA	0.00117782	0.232704	NA	0.00249983	0.0755118	NA	Vfaba.Hedin2.R2.1g002127	Vfaba.Hedin2.R2.1g002127.1	2766	15.5.7.6.1.5	RNA biosynthesis.DNA-binding transcriptional regulation.beta-hairpin exposed by alpha/beta-scaffold structure.AP2/ERF family.ERF subfamily.subgroup ERF-III transcription factor	subgroup ERF-III transcription factor	dehydration responsive element binding protein	Dehydration-responsive element-binding protein 1C	1.55998	2.69011	3.12114	0.0508426	0.291607	2.88311	4.62653	18.3236
7	Seed yield	1a	707082783	chr1a_707082783_A_G	0.146789	0.611589	1.80484e-08	6.64693e-09	-0.0181013	-0.160046	0.287096	NA	-0.0192561	NA	NA	-0.332739	-0.122132	NA	0.31074	-0.191086	NA	0.11962	0.00801574	NA	0.851026	NA	NA	0.00117782	0.232704	NA	0.00249983	0.0755118	NA	Vfaba.Hedin2.R2.1g002126	Vfaba.Hedin2.R2.1g002126.1	3093.5	18.3.1.3.2	Protein modification.lipidation.glycophosphatidylinositol (GPI) anchor addition.GPI anchor remodeling.GPI lipid remodeling hydrolase *(PGAP3)	GPI lipid remodeling hydrolase *(PGAP3)	crigr post gpi attachment to proteins facr	no annotation	6.25974	4.47579	8.31954	11.5753	8.33099	7.63828	10.5571	8.59058
7	Seed yield	1a	707082783	chr1a_707082783_A_G	0.146789	0.611589	1.80484e-08	6.64693e-09	-0.0181013	-0.160046	0.287096	NA	-0.0192561	NA	NA	-0.332739	-0.122132	NA	0.31074	-0.191086	NA	0.11962	0.00801574	NA	0.851026	NA	NA	0.00117782	0.232704	NA	0.00249983	0.0755118	NA	Vfaba.Hedin2.R2.1g002126	Vfaba.Hedin2.R2.1g002126.2	4703	35.2	No Mercator4 annotation.no other annotation available	not classified	no annotation	no annotation	6.25974	4.47579	8.31954	11.5753	8.33099	7.63828	10.5571	8.59058
8	Field emergence	1a	922421951	chr1a_922421951_G_T	0.200461	0.019073	1.89821e-08	5.81159e-08	0.0565113	0.260059	NA	NA	NA	NA	NA	NA	0.255953	-0.225819	NA	NA	NA	0.00023258	NA	NA	NA	NA	NA	NA	0.000294376	0.00266149	NA	NA	NA	NA	NA	NA	NA	NA	NA	NA	NA	NA	NA	NA	NA	NA	NA	NA	NA
9	Flowering time	1b	479285998	chr1b_479285998_T_C	0.0900901	0.0987494	1.80352e-08	2.3208e-08	0.0674589	0.117895	0.304722	0.0809026	0.0155203	0.0703781	0.321065	0.153781	0.133727	-0.142987	0.0831808	0.471575	NA	0.238924	0.00416307	0.415761	0.875946	0.480314	0.00208776	0.122752	0.178156	0.175766	0.402594	1.06995e-05	NA	Vfaba.Hedin2.R2.1g007103	Vfaba.Hedin2.R2.1g007103.1	294	35.1	No Mercator4 annotation.other annotation available	not classified	sf3b1 domain containing protein	no annotation	2.07455	4.14545	2.62449	3.2329	2.53886	4.49228	2.05594	2.70647
9	Flowering time	1b	479285998	chr1b_479285998_T_C	0.0900901	0.0987494	1.80352e-08	2.3208e-08	0.0674589	0.117895	0.304722	0.0809026	0.0155203	0.0703781	0.321065	0.153781	0.133727	-0.142987	0.0831808	0.471575	NA	0.238924	0.00416307	0.415761	0.875946	0.480314	0.00208776	0.122752	0.178156	0.175766	0.402594	1.06995e-05	NA	Vfaba.Hedin2.R2.1g007102	Vfaba.Hedin2.R2.1g007102.2	973.5	35.1	No Mercator4 annotation.other annotation available	not classified	cytosol ap domain containing protein	no annotation	2.54043	5.51298	4.26526	3.382	4.15702	4.7841	2.95884	3.51641
9	Flowering time	1b	479285998	chr1b_479285998_T_C	0.0900901	0.0987494	1.80352e-08	2.3208e-08	0.0674589	0.117895	0.304722	0.0809026	0.0155203	0.0703781	0.321065	0.153781	0.133727	-0.142987	0.0831808	0.471575	NA	0.238924	0.00416307	0.415761	0.875946	0.480314	0.00208776	0.122752	0.178156	0.175766	0.402594	1.06995e-05	NA	Vfaba.Hedin2.R2.1g007102	Vfaba.Hedin2.R2.1g007102.1	1074.5	35.1	No Mercator4 annotation.other annotation available	not classified	letm domain containing protein	no annotation	2.54043	5.51298	4.26526	3.382	4.15702	4.7841	2.95884	3.51641
9	Flowering time	1b	479285998	chr1b_479285998_T_C	0.0900901	0.0987494	1.80352e-08	2.3208e-08	0.0674589	0.117895	0.304722	0.0809026	0.0155203	0.0703781	0.321065	0.153781	0.133727	-0.142987	0.0831808	0.471575	NA	0.238924	0.00416307	0.415761	0.875946	0.480314	0.00208776	0.122752	0.178156	0.175766	0.402594	1.06995e-05	NA	Vfaba.Hedin2.R2.1g007101	Vfaba.Hedin2.R2.1g007101.2	1742.5	35.1	No Mercator4 annotation.other annotation available	not classified	tryptophan aminotransferase protein	Tryptophan aminotransferase-related protein 2	2.3611	4.08991	2.8066	2.828	2.9871	3.18958	2.1772	3.00947
9	Flowering time	1b	479285998	chr1b_479285998_T_C	0.0900901	0.0987494	1.80352e-08	2.3208e-08	0.0674589	0.117895	0.304722	0.0809026	0.0155203	0.0703781	0.321065	0.153781	0.133727	-0.142987	0.0831808	0.471575	NA	0.238924	0.00416307	0.415761	0.875946	0.480314	0.00208776	0.122752	0.178156	0.175766	0.402594	1.06995e-05	NA	Vfaba.Hedin2.R2.1g007101	Vfaba.Hedin2.R2.1g007101.1	2024	35.1	No Mercator4 annotation.other annotation available	not classified	phosphoenolpyruvate carboxykinase atp	Phosphoenolpyruvate carboxykinase (ATP)	2.3611	4.08991	2.8066	2.828	2.9871	3.18958	2.1772	3.00947
10	Seed yield	1b	678085426	chr1b_678085426_G_A	0.0802752	0.0016851	7.75797e-11	2.26276e-09	-0.0942007	-0.167573	-0.353515	NA	-0.17277	NA	NA	0.207916	-0.0413268	NA	-0.327728	-0.616092	NA	0.085693	0.000571092	NA	0.0748202	NA	NA	0.0312612	0.667458	NA	0.000773603	1.51126e-08	NA	Vfaba.Hedin2.R2.1g007786	Vfaba.Hedin2.R2.1g007786.1	337.5	35.1	No Mercator4 annotation.other annotation available	not classified	web family protein	WEB family protein At3g51220	0.89455	0.2595	1.25544	0.114777	3.29424	1.47093	1.30106	14.6456
10	Seed yield	1b	678085426	chr1b_678085426_G_A	0.0802752	0.0016851	7.75797e-11	2.26276e-09	-0.0942007	-0.167573	-0.353515	NA	-0.17277	NA	NA	0.207916	-0.0413268	NA	-0.327728	-0.616092	NA	0.085693	0.000571092	NA	0.0748202	NA	NA	0.0312612	0.667458	NA	0.000773603	1.51126e-08	NA	Vfaba.Hedin2.R2.1g007787	Vfaba.Hedin2.R2.1g007787.1	1467	12.3.2.1.4.2	Chromatin organisation.post-translational histone modification.histone acetylation.NuA4 histone acetyltransferase complex.module shared with SWR1 complexes.component *(YAF9)	component *(YAF9) shared with NuA4/SWR1 complexes	transcription initiation factor tfiid subunit 14b	Transcription initiation factor TFIID subunit 14b	7.35442	10.1033	5.40655	3.45052	4.14376	5.27924	3.53285	4.3393
11	Seed number per pod	1b	916077511	chr1b_916077511_T_G	0.0698198	0.00132024	1.37355e-09	4.98155e-08	0.178348	0.52183	0.354803	NA	NA	NA	0.42211	0.657047	-0.128339	NA	NA	NA	NA	9.66927e-05	0.0213918	NA	NA	NA	0.00268951	2.24237e-06	0.341346	NA	NA	NA	NA	Vfaba.Hedin2.R2.1g008639	Vfaba.Hedin2.R2.1g008639.1	3628	35.1	No Mercator4 annotation.other annotation available	not classified	ab hydrolase domain containing protein	no annotation	4.70682	2.15648	3.99264	2.47306	5.06847	8.0352	4.44251	2.36866
12	Branch number per plant	2	10681544	chr2_10681544_T_C	0.0765766	0.392434	5.27896e-08	2.72836e-08	-0.0296287	0.0337467	-0.376521	NA	-0.0868752	NA	0.109763	0.349443	-0.240327	NA	-0.100801	-0.360472	-0.0830638	0.747897	0.00272298	NA	0.400995	NA	0.292383	0.000851811	0.0195817	NA	0.329954	0.00164488	0.549793	Vfaba.Hedin2.R2.2g011199	Vfaba.Hedin2.R2.2g011199.2	2761.5	35.1	No Mercator4 annotation.other annotation available	not classified	peptidase m3 domain containing protein	Mitochondrial intermediate peptidase, mitochondrial	0.36558	0.616232	0.382116	0.798892	0.517496	0.386744	0.97483	0.459661
12	Branch number per plant	2	10681544	chr2_10681544_T_C	0.0765766	0.392434	5.27896e-08	2.72836e-08	-0.0296287	0.0337467	-0.376521	NA	-0.0868752	NA	0.109763	0.349443	-0.240327	NA	-0.100801	-0.360472	-0.0830638	0.747897	0.00272298	NA	0.400995	NA	0.292383	0.000851811	0.0195817	NA	0.329954	0.00164488	0.549793	Vfaba.Hedin2.R2.2g011199	Vfaba.Hedin2.R2.2g011199.1	8523	18.12.2.4	Protein modification.targeting peptide maturation.mitochondrion.mitochondrial intermediate peptidase *(OCT1/MIP)	mitochondrial intermediate peptidase *(OCT1/MIP)	cocim mitochondrial intermediate peptidase	Mitochondrial intermediate peptidase, mitochondrial	0.36558	0.616232	0.382116	0.798892	0.517496	0.386744	0.97483	0.459661
12	Branch number per plant	2	10681544	chr2_10681544_T_C	0.0765766	0.392434	5.27896e-08	2.72836e-08	-0.0296287	0.0337467	-0.376521	NA	-0.0868752	NA	0.109763	0.349443	-0.240327	NA	-0.100801	-0.360472	-0.0830638	0.747897	0.00272298	NA	0.400995	NA	0.292383	0.000851811	0.0195817	NA	0.329954	0.00164488	0.549793	Vfaba.Hedin2.R2.2g011198	Vfaba.Hedin2.R2.2g011198.4	20943	22.6.5.2	Vesicle trafficking.vesicle tethering.RAB5-RAB7-dependent pathway.RAB5 nucleotide exchange factor *(VPS9)	RAB5 nucleotide exchange factor *(VPS9)	activating protein and vps domain containing	Vacuolar protein sorting-associated protein 9A	0.406772	7.92648	0.15033	0.0372239	4.56369	0.305477	0.265893	0.352491
12	Branch number per plant	2	10681544	chr2_10681544_T_C	0.0765766	0.392434	5.27896e-08	2.72836e-08	-0.0296287	0.0337467	-0.376521	NA	-0.0868752	NA	0.109763	0.349443	-0.240327	NA	-0.100801	-0.360472	-0.0830638	0.747897	0.00272298	NA	0.400995	NA	0.292383	0.000851811	0.0195817	NA	0.329954	0.00164488	0.549793	Vfaba.Hedin2.R2.2g011198	Vfaba.Hedin2.R2.2g011198.1	21179	22.6.5.2	Vesicle trafficking.vesicle tethering.RAB5-RAB7-dependent pathway.RAB5 nucleotide exchange factor *(VPS9)	RAB5 nucleotide exchange factor *(VPS9)	activating protein and vps domain containing	Vacuolar protein sorting-associated protein 9A	0.406772	7.92648	0.15033	0.0372239	4.56369	0.305477	0.265893	0.352491
12	Branch number per plant	2	10681544	chr2_10681544_T_C	0.0765766	0.392434	5.27896e-08	2.72836e-08	-0.0296287	0.0337467	-0.376521	NA	-0.0868752	NA	0.109763	0.349443	-0.240327	NA	-0.100801	-0.360472	-0.0830638	0.747897	0.00272298	NA	0.400995	NA	0.292383	0.000851811	0.0195817	NA	0.329954	0.00164488	0.549793	Vfaba.Hedin2.R2.2g011198	Vfaba.Hedin2.R2.2g011198.3	21179	22.6.5.2	Vesicle trafficking.vesicle tethering.RAB5-RAB7-dependent pathway.RAB5 nucleotide exchange factor *(VPS9)	RAB5 nucleotide exchange factor *(VPS9)	activating protein and vps domain containing	Vacuolar protein sorting-associated protein 9A	0.406772	7.92648	0.15033	0.0372239	4.56369	0.305477	0.265893	0.352491
12	Branch number per plant	2	10681544	chr2_10681544_T_C	0.0765766	0.392434	5.27896e-08	2.72836e-08	-0.0296287	0.0337467	-0.376521	NA	-0.0868752	NA	0.109763	0.349443	-0.240327	NA	-0.100801	-0.360472	-0.0830638	0.747897	0.00272298	NA	0.400995	NA	0.292383	0.000851811	0.0195817	NA	0.329954	0.00164488	0.549793	Vfaba.Hedin2.R2.2g011198	Vfaba.Hedin2.R2.2g011198.2	21201.5	22.6.5.2	Vesicle trafficking.vesicle tethering.RAB5-RAB7-dependent pathway.RAB5 nucleotide exchange factor *(VPS9)	RAB5 nucleotide exchange factor *(VPS9)	activating protein and vps domain containing	Vacuolar protein sorting-associated protein 9A	0.406772	7.92648	0.15033	0.0372239	4.56369	0.305477	0.265893	0.352491
12	Branch number per plant	2	10681544	chr2_10681544_T_C	0.0765766	0.392434	5.27896e-08	2.72836e-08	-0.0296287	0.0337467	-0.376521	NA	-0.0868752	NA	0.109763	0.349443	-0.240327	NA	-0.100801	-0.360472	-0.0830638	0.747897	0.00272298	NA	0.400995	NA	0.292383	0.000851811	0.0195817	NA	0.329954	0.00164488	0.549793	Vfaba.Hedin2.R2.2g011197	Vfaba.Hedin2.R2.2g011197.1	31484.5	23.4.1.1.1	Protein translocation.peroxisome.importomer translocation system.cargo-receptor system.component *(Pex5)	component *(Pex5) of cargo-receptor system	peroxisomal targeting signal receptor	Peroxisome biogenesis protein 5	4.86807	4.13143	6.48304	5.3559	8.10982	10.9816	13.2672	6.50282
13	Plant height at end of flowering	2	1157781773	chr2_1157781773_T_C	0.0990991	0.00426294	5.35886e-09	7.1881e-08	0.0999042	0.113103	0.282407	0.0751555	NA	0.149631	0.179588	0.487714	0.188504	0.0042119	0.182894	0.434511	NA	0.210855	0.00690228	0.403431	NA	0.0959167	0.0456276	8.34012e-08	0.0362566	0.963244	0.0419574	5.98621e-06	NA	Vfaba.Hedin2.R2.2g015100	Vfaba.Hedin2.R2.2g015100.1	2362	35.1	No Mercator4 annotation.other annotation available	not classified	cullin protein	no annotation	2.87696	3.93084	2.46392	2.63201	0.767376	0.209918	2.64216	3.24732
13	Plant height at end of flowering	2	1157781773	chr2_1157781773_T_C	0.0990991	0.00426294	5.35886e-09	7.1881e-08	0.0999042	0.113103	0.282407	0.0751555	NA	0.149631	0.179588	0.487714	0.188504	0.0042119	0.182894	0.434511	NA	0.210855	0.00690228	0.403431	NA	0.0959167	0.0456276	8.34012e-08	0.0362566	0.963244	0.0419574	5.98621e-06	NA	Vfaba.Hedin2.R2.2g015097	Vfaba.Hedin2.R2.2g015097.1	19621	35.1	No Mercator4 annotation.other annotation available	not classified	dynein light chain type family protein	no annotation	2.32034	3.05876	2.01612	2.75318	0.998356	0.70411	0.529982	1.5016
13	Plant height at end of flowering	2	1157781773	chr2_1157781773_T_C	0.0990991	0.00426294	5.35886e-09	7.1881e-08	0.0999042	0.113103	0.282407	0.0751555	NA	0.149631	0.179588	0.487714	0.188504	0.0042119	0.182894	0.434511	NA	0.210855	0.00690228	0.403431	NA	0.0959167	0.0456276	8.34012e-08	0.0362566	0.963244	0.0419574	5.98621e-06	NA	Vfaba.Hedin2.R2.2g015101	Vfaba.Hedin2.R2.2g015101.1	40296.5	35.1	No Mercator4 annotation.other annotation available	not classified	duf 1995 domain containing protein	no annotation	0.101169	0.253056	0.306157	0.152772	0.294753	0.266369	0.496482	0.316797
14	Seed number per pod	2	1233426163	chr2_1233426163_C_T	0.0698198	3.01966e-07	1.34596e-16	9.44395e-12	0.231878	0.690968	0.335625	NA	NA	NA	0.571014	0.736419	-0.0493196	NA	NA	NA	NA	1.62118e-09	0.0155249	NA	NA	NA	1.13941e-06	8.78758e-11	0.662529	NA	NA	NA	NA	Vfaba.Hedin2.R2.2g015340	Vfaba.Hedin2.R2.2g015340.1	16480	35.1	No Mercator4 annotation.other annotation available	not classified	glycosyltransferase bc isoform x2	Glycosyltransferase BC10	0.0171995	0.0454045	0.157876	0.048668	0.119591	0.0297346	0.00705494	1.17799
14	Seed number per pod	2	1233426163	chr2_1233426163_C_T	0.0698198	3.01966e-07	1.34596e-16	9.44395e-12	0.231878	0.690968	0.335625	NA	NA	NA	0.571014	0.736419	-0.0493196	NA	NA	NA	NA	1.62118e-09	0.0155249	NA	NA	NA	1.13941e-06	8.78758e-11	0.662529	NA	NA	NA	NA	Vfaba.Hedin2.R2.2g015339	Vfaba.Hedin2.R2.2g015339.1	34391.5	35.1	No Mercator4 annotation.other annotation available	not classified	protein fam32a	no annotation	37.9657	8.05866	26.5125	53.6776	42.2382	0.210538	2.38071	15.8332
15	Seed number per pod	2	1379732730	chr2_1379732730_T_G	0.0630631	2.8733e-07	7.49833e-13	5.47037e-08	0.255584	0.661021	0.380312	NA	NA	NA	0.557891	0.806516	0.0765181	NA	NA	NA	NA	9.51541e-08	0.0163178	NA	NA	NA	1.07877e-05	3.77812e-11	0.533275	NA	NA	NA	NA	Vfaba.Hedin2.R2.2g015801	Vfaba.Hedin2.R2.2g015801.1	2229	24.2.2.2.2	Solute transport.carrier-mediated transport.MFS superfamily.DHA-1 family.metal chelator transporter *(TCR)	metal chelator transporter *(TCR)	mfs domain containing protein	no annotation	1.37593	0.0781362	2.23877	0.0361856	0.433627	1.37793	0.357315	3.57727
16	Seed number per pod	2	1380033850	chr2_1380033850_A_T	0.0540541	3.74841e-08	2.50876e-14	1.2179e-08	0.308516	0.919504	0.534788	NA	NA	NA	0.568259	0.901686	0.111673	NA	NA	NA	NA	2.74671e-11	0.00197811	NA	NA	NA	6.64776e-05	7.74248e-11	0.420466	NA	NA	NA	NA	Vfaba.Hedin2.R2.2g015803	Vfaba.Hedin2.R2.2g015803.1	22	1.1.3.1	Photosynthesis.photophosphorylation.Cytb6/f to PS-I electron carriers.plastocyanin copper-protein *(PetE)	plastocyanin electron carrier	plastocyanin chloroplastic	Plastocyanin, chloroplastic	1351.59	506.737	2695.52	1125.34	485.103	25192.7	11.6411	2131.96
16	Seed number per pod	2	1380033850	chr2_1380033850_A_T	0.0540541	3.74841e-08	2.50876e-14	1.2179e-08	0.308516	0.919504	0.534788	NA	NA	NA	0.568259	0.901686	0.111673	NA	NA	NA	NA	2.74671e-11	0.00197811	NA	NA	NA	6.64776e-05	7.74248e-11	0.420466	NA	NA	NA	NA	Vfaba.Hedin2.R2.2g015802	Vfaba.Hedin2.R2.2g015802.2	2592	50.3.1	Enzyme classification.EC_3 hydrolases.EC_3-1 hydrolase acting on ester bond	EC_3.1 hydrolase acting on ester bond	phospholipase d alpha	Phospholipase D delta	0.141134	0.180955	0.0128625	0.510645	11.0304	0.210729	0.216895	0.16073
16	Seed number per pod	2	1380033850	chr2_1380033850_A_T	0.0540541	3.74841e-08	2.50876e-14	1.2179e-08	0.308516	0.919504	0.534788	NA	NA	NA	0.568259	0.901686	0.111673	NA	NA	NA	NA	2.74671e-11	0.00197811	NA	NA	NA	6.64776e-05	7.74248e-11	0.420466	NA	NA	NA	NA	Vfaba.Hedin2.R2.2g015802	Vfaba.Hedin2.R2.2g015802.1	4339	5.2.10.2.4.3	Lipid metabolism.glycerolipid metabolism.glycerolipid degradation.phospholipase activities.phospholipase D activities.phospholipase-D *(PLD-delta)	phospholipase-D *(PLD-delta)	phospholipase d alpha	Phospholipase D delta	0.141134	0.180955	0.0128625	0.510645	11.0304	0.210729	0.216895	0.16073
17	Seed number per pod	2	1380943634	chr2_1380943634_A_G	0.0518018	4.68283e-05	2.38149e-16	1.55298e-13	0.220485	0.786002	0.30572	NA	NA	NA	0.560443	0.711706	-0.210264	NA	NA	NA	NA	6.21462e-09	0.0626631	NA	NA	NA	5.65636e-05	6.85938e-08	0.116172	NA	NA	NA	NA	Vfaba.Hedin2.R2.2g015804	Vfaba.Hedin2.R2.2g015804.1	194	12.1.3.1	Chromatin organisation.chromatin structure.DNA bending.architectural protein *(HMG-B)	DNA bending architectural protein *(HMG-B)	high mobility group b protein	High mobility group B protein 9	0.295597	0.833919	0.107779	0.172001	0.185164	17.3365	0.0854589	0.0803763
17	Seed number per pod	2	1380943634	chr2_1380943634_A_G	0.0518018	4.68283e-05	2.38149e-16	1.55298e-13	0.220485	0.786002	0.30572	NA	NA	NA	0.560443	0.711706	-0.210264	NA	NA	NA	NA	6.21462e-09	0.0626631	NA	NA	NA	5.65636e-05	6.85938e-08	0.116172	NA	NA	NA	NA	Vfaba.Hedin2.R2.2g015804	Vfaba.Hedin2.R2.2g015804.2	404.5	35.1	No Mercator4 annotation.other annotation available	not classified	high mobility group b protein	High mobility group B protein 9	0.295597	0.833919	0.107779	0.172001	0.185164	17.3365	0.0854589	0.0803763
18	Seed number per pod	2	1381623864	chr2_1381623864_A_C	0.0698198	4.70006e-05	1.87039e-11	1.29624e-08	0.189524	0.534492	0.397613	NA	NA	NA	0.471011	0.592447	-0.100995	NA	NA	NA	NA	4.0303e-06	0.00380913	NA	NA	NA	7.05421e-05	3.36994e-07	0.389597	NA	NA	NA	NA	Vfaba.Hedin2.R2.2g015808	Vfaba.Hedin2.R2.2g015808.3	592.5	35.1	No Mercator4 annotation.other annotation available	not classified	f box domain containing protein	no annotation	3.95735	7.79455	4.50083	4.30466	8.96338	7.91895	12.1327	3.46903
18	Seed number per pod	2	1381623864	chr2_1381623864_A_C	0.0698198	4.70006e-05	1.87039e-11	1.29624e-08	0.189524	0.534492	0.397613	NA	NA	NA	0.471011	0.592447	-0.100995	NA	NA	NA	NA	4.0303e-06	0.00380913	NA	NA	NA	7.05421e-05	3.36994e-07	0.389597	NA	NA	NA	NA	Vfaba.Hedin2.R2.2g015808	Vfaba.Hedin2.R2.2g015808.2	627	35.1	No Mercator4 annotation.other annotation available	not classified	f box domain containing protein	no annotation	3.95735	7.79455	4.50083	4.30466	8.96338	7.91895	12.1327	3.46903
18	Seed number per pod	2	1381623864	chr2_1381623864_A_C	0.0698198	4.70006e-05	1.87039e-11	1.29624e-08	0.189524	0.534492	0.397613	NA	NA	NA	0.471011	0.592447	-0.100995	NA	NA	NA	NA	4.0303e-06	0.00380913	NA	NA	NA	7.05421e-05	3.36994e-07	0.389597	NA	NA	NA	NA	Vfaba.Hedin2.R2.2g015808	Vfaba.Hedin2.R2.2g015808.1	898	35.1	No Mercator4 annotation.other annotation available	not classified	f box domain containing protein	no annotation	3.95735	7.79455	4.50083	4.30466	8.96338	7.91895	12.1327	3.46903
18	Seed number per pod	2	1381623864	chr2_1381623864_A_C	0.0698198	4.70006e-05	1.87039e-11	1.29624e-08	0.189524	0.534492	0.397613	NA	NA	NA	0.471011	0.592447	-0.100995	NA	NA	NA	NA	4.0303e-06	0.00380913	NA	NA	NA	7.05421e-05	3.36994e-07	0.389597	NA	NA	NA	NA	Vfaba.Hedin2.R2.2g015809	Vfaba.Hedin2.R2.2g015809.1	4273	35.2	No Mercator4 annotation.no other annotation available	not classified	no annotation	no annotation	0.0517616	0.0464121	0	0.0434174	0	0	0	0
19	Seed yield	2	1446212383	chr2_1446212383_A_G	0.12156	0.00283089	1.53087e-09	2.92193e-08	-0.0722026	-0.233143	-0.186581	NA	-0.0561322	NA	NA	0.16403	-0.367142	NA	-0.0252472	-0.39741	NA	0.00362499	0.0414214	NA	0.479759	NA	NA	0.0395539	3.82625e-06	NA	0.75361	1.26982e-05	NA	NA	NA	NA	NA	NA	NA	NA	NA	NA	NA	NA	NA	NA	NA	NA	NA
20	Seed yield	2	1471591995	chr2_1471591995_C_T	0.126147	0.283812	3.73091e-08	2.10119e-08	-0.0278197	-0.225762	-0.0463485	NA	0.108634	NA	NA	0.214676	-0.110906	NA	-0.00663725	-0.426031	NA	0.00765998	0.604411	NA	0.189976	NA	NA	0.00996888	0.18097	NA	0.936162	3.9823e-06	NA	Vfaba.Hedin2.R2.2g016117	Vfaba.Hedin2.R2.2g016117.1	10572	21.3.1.2.2	Cell wall organisation.pectin.homogalacturonan.modification and degradation.pectin methylesterase inhibitor	pectin methylesterase inhibitor	pmei domain containing protein	21 kDa protein	3.90441	3.46463	15.8275	0	180.886	48.0542	37.7652	33.0656
21	Seed number per pod	2	1716301017	chr2_1716301017_G_A	0.0518018	3.04158e-06	3.06515e-13	2.55689e-09	0.28828	0.814418	0.571686	NA	NA	NA	0.690479	0.946308	-0.00920055	NA	NA	NA	NA	9.05983e-08	0.00181963	NA	NA	NA	4.51112e-06	1.26028e-09	0.950299	NA	NA	NA	NA	Vfaba.Hedin2.R2.2g017034	Vfaba.Hedin2.R2.2g017034.2	369.5	35.1	No Mercator4 annotation.other annotation available	not classified	f box domain containing protein	no annotation	5.35767	7.18388	6.39246	24.2211	15.5198	57.9786	13.8405	12.4841
21	Seed number per pod	2	1716301017	chr2_1716301017_G_A	0.0518018	3.04158e-06	3.06515e-13	2.55689e-09	0.28828	0.814418	0.571686	NA	NA	NA	0.690479	0.946308	-0.00920055	NA	NA	NA	NA	9.05983e-08	0.00181963	NA	NA	NA	4.51112e-06	1.26028e-09	0.950299	NA	NA	NA	NA	Vfaba.Hedin2.R2.2g017034	Vfaba.Hedin2.R2.2g017034.1	396.5	35.1	No Mercator4 annotation.other annotation available	not classified	f box domain containing protein	no annotation	5.35767	7.18388	6.39246	24.2211	15.5198	57.9786	13.8405	12.4841
21	Seed number per pod	2	1716301017	chr2_1716301017_G_A	0.0518018	3.04158e-06	3.06515e-13	2.55689e-09	0.28828	0.814418	0.571686	NA	NA	NA	0.690479	0.946308	-0.00920055	NA	NA	NA	NA	9.05983e-08	0.00181963	NA	NA	NA	4.51112e-06	1.26028e-09	0.950299	NA	NA	NA	NA	Vfaba.Hedin2.R2.2g017033	Vfaba.Hedin2.R2.2g017033.1	20943.5	5.7.3.1.1.1.1	Lipid metabolism.lipid trafficking.endoplasmic reticulum-plastid lipid transfer.phospholipid transverse translocation.ATP-dependent machinery.ALA-ALIS flippase complex.P4-type ATPase component *(ALA)	active component *(ALA) of ALA-ALIS flippase complex	phospholipid transporting atpase	Phospholipid-transporting ATPase 3	0.021445	0.0583568	0.0391481	0.0151051	0.0272864	0.0166028	0.0456678	0.0240861
21	Seed number per pod	2	1716301017	chr2_1716301017_G_A	0.0518018	3.04158e-06	3.06515e-13	2.55689e-09	0.28828	0.814418	0.571686	NA	NA	NA	0.690479	0.946308	-0.00920055	NA	NA	NA	NA	9.05983e-08	0.00181963	NA	NA	NA	4.51112e-06	1.26028e-09	0.950299	NA	NA	NA	NA	Vfaba.Hedin2.R2.2g017033	Vfaba.Hedin2.R2.2g017033.2	20943.5	5.7.3.1.1.1.1	Lipid metabolism.lipid trafficking.endoplasmic reticulum-plastid lipid transfer.phospholipid transverse translocation.ATP-dependent machinery.ALA-ALIS flippase complex.P4-type ATPase component *(ALA)	active component *(ALA) of ALA-ALIS flippase complex	phospholipid transporting atpase	Phospholipid-transporting ATPase 3	0.021445	0.0583568	0.0391481	0.0151051	0.0272864	0.0166028	0.0456678	0.0240861
22	Flowering time	2	250524476	chr2_250524476_T_C	0.0743243	7.21744e-05	2.45074e-10	8.63284e-08	0.19748	0.442655	0.544932	0.322506	0.338471	0.37209	0.690874	0.363707	0.212189	0.0978285	0.439141	0.780315	NA	0.000217612	2.75228e-05	0.00681092	0.00452007	0.00178892	1.82768e-07	0.00239683	0.0750228	0.4385	0.000223683	4.99483e-09	NA	Vfaba.Hedin2.R2.2g012027	Vfaba.Hedin2.R2.2g012027.1	2001.5	24.2.2.5	Solute transport.carrier-mediated transport.MFS superfamily.small solute transporter *(BT1)	small solute transporter *(BT1)	desat domain containing protein	Probable folate-biopterin transporter 4	7.60889	4.22302	3.66802	2.49113	4.72054	2.74331	2.27273	4.90451
22	Flowering time	2	250524476	chr2_250524476_T_C	0.0743243	7.21744e-05	2.45074e-10	8.63284e-08	0.19748	0.442655	0.544932	0.322506	0.338471	0.37209	0.690874	0.363707	0.212189	0.0978285	0.439141	0.780315	NA	0.000217612	2.75228e-05	0.00681092	0.00452007	0.00178892	1.82768e-07	0.00239683	0.0750228	0.4385	0.000223683	4.99483e-09	NA	Vfaba.Hedin2.R2.2g012026	Vfaba.Hedin2.R2.2g012026.1	30986	22.3.1.2.1	Vesicle trafficking.endocytic trafficking.ESCRT-mediated sorting.ESCRT-II complex.component *(VPS22)	component *(VPS22) of ESCRT-II complex	vacuolar protein sorting associated	Vacuolar protein sorting-associated protein 22 homolog 1	3.29352	3.54249	5.05352	2.40751	8.94836	8.80086	11.6773	5.87536
23	Flowering time	2	503184832	chr2_503184832_T_A	0.0608108	0.00648324	3.86907e-09	3.70706e-08	0.159198	0.515759	0.634911	0.442663	0.397281	0.39962	-0.280147	0.217914	0.379973	0.183321	0.297958	-0.0337023	NA	0.00030248	0.000122894	0.00174963	0.00485922	0.00464979	0.0831541	0.135291	0.00724671	0.224286	0.0345402	0.838489	NA	Vfaba.Hedin2.R2.2g012949	Vfaba.Hedin2.R2.2g012949.1	198	9.2.2.6.1	Secondary metabolism.phenolics.flavonoid biosynthesis.flavonols.flavonol synthase *(FLS)	flavonol synthase *(FLS)	flavonol synthase flavanone 3 hydroxylase	Flavonol synthase/flavanone 3-hydroxylase	0.130334	0.101138	0.0562416	0	0.344906	0.429298	39.4371	0.0206285
23	Flowering time	2	503184832	chr2_503184832_T_A	0.0608108	0.00648324	3.86907e-09	3.70706e-08	0.159198	0.515759	0.634911	0.442663	0.397281	0.39962	-0.280147	0.217914	0.379973	0.183321	0.297958	-0.0337023	NA	0.00030248	0.000122894	0.00174963	0.00485922	0.00464979	0.0831541	0.135291	0.00724671	0.224286	0.0345402	0.838489	NA	Vfaba.Hedin2.R2.2g012949	Vfaba.Hedin2.R2.2g012949.2	198	9.2.2.6.1	Secondary metabolism.phenolics.flavonoid biosynthesis.flavonols.flavonol synthase *(FLS)	flavonol synthase *(FLS)	flavonol synthase flavanone 3 hydroxylase	Flavonol synthase/flavanone 3-hydroxylase	0.130334	0.101138	0.0562416	0	0.344906	0.429298	39.4371	0.0206285
23	Flowering time	2	503184832	chr2_503184832_T_A	0.0608108	0.00648324	3.86907e-09	3.70706e-08	0.159198	0.515759	0.634911	0.442663	0.397281	0.39962	-0.280147	0.217914	0.379973	0.183321	0.297958	-0.0337023	NA	0.00030248	0.000122894	0.00174963	0.00485922	0.00464979	0.0831541	0.135291	0.00724671	0.224286	0.0345402	0.838489	NA	Vfaba.Hedin2.R2.2g012949	Vfaba.Hedin2.R2.2g012949.3	202.5	9.2.2.6.1	Secondary metabolism.phenolics.flavonoid biosynthesis.flavonols.flavonol synthase *(FLS)	flavonol synthase *(FLS)	flavonol synthase flavanone 3 hydroxylase	Flavonol synthase/flavanone 3-hydroxylase	0.130334	0.101138	0.0562416	0	0.344906	0.429298	39.4371	0.0206285
23	Flowering time	2	503184832	chr2_503184832_T_A	0.0608108	0.00648324	3.86907e-09	3.70706e-08	0.159198	0.515759	0.634911	0.442663	0.397281	0.39962	-0.280147	0.217914	0.379973	0.183321	0.297958	-0.0337023	NA	0.00030248	0.000122894	0.00174963	0.00485922	0.00464979	0.0831541	0.135291	0.00724671	0.224286	0.0345402	0.838489	NA	Vfaba.Hedin2.R2.2g012949	Vfaba.Hedin2.R2.2g012949.4	661.5	9.2.2.6.1	Secondary metabolism.phenolics.flavonoid biosynthesis.flavonols.flavonol synthase *(FLS)	flavonol synthase *(FLS)	flavonol synthase flavanone 3 hydroxylase	Flavonol synthase/flavanone 3-hydroxylase	0.130334	0.101138	0.0562416	0	0.344906	0.429298	39.4371	0.0206285
24	Plant height at end of flowering	2	687374267	chr2_687374267_G_T	0.117117	0.102133	1.61343e-08	1.98424e-08	-0.0527538	0.00673348	-0.0499369	-0.0563325	NA	-0.0392514	-0.217671	-0.407123	-0.0742945	-0.0416216	0.0399224	-0.228697	NA	0.934884	0.599597	0.490087	NA	0.632591	0.00986133	6.68562e-07	0.362654	0.617266	0.626223	0.0092202	NA	Vfaba.Hedin2.R2.2g013707	Vfaba.Hedin2.R2.2g013707.1	21669.5	18.4.1.1	Protein modification.phosphorylation.TKL protein kinase families.LRR-I protein kinase	LRR-I protein kinase	protein kinase domain containing	Probable LRR receptor-like serine/threonine-protein kinase At1g67720	3.44234	14.6208	3.49645	3.44229	2.56157	7.27778	8.40145	11.4855
24	Plant height at end of flowering	2	687374267	chr2_687374267_G_T	0.117117	0.102133	1.61343e-08	1.98424e-08	-0.0527538	0.00673348	-0.0499369	-0.0563325	NA	-0.0392514	-0.217671	-0.407123	-0.0742945	-0.0416216	0.0399224	-0.228697	NA	0.934884	0.599597	0.490087	NA	0.632591	0.00986133	6.68562e-07	0.362654	0.617266	0.626223	0.0092202	NA	Vfaba.Hedin2.R2.2g013708	Vfaba.Hedin2.R2.2g013708.1	36208.5	19.2.2.8.2.16	Protein homeostasis.ubiquitin-proteasome system.ubiquitin-fold protein conjugation.RING E3 ubiquitin ligase activities.RING-HC-class.E3 ubiquitin ligase	E3 ubiquitin ligase	ring type domain containing protein	E3 ubiquitin-protein ligase AIRP2	4.82116	6.5249	9.48484	0.973279	13.1853	25.7151	21.6472	16.237
24	Plant height at end of flowering	2	687374267	chr2_687374267_G_T	0.117117	0.102133	1.61343e-08	1.98424e-08	-0.0527538	0.00673348	-0.0499369	-0.0563325	NA	-0.0392514	-0.217671	-0.407123	-0.0742945	-0.0416216	0.0399224	-0.228697	NA	0.934884	0.599597	0.490087	NA	0.632591	0.00986133	6.68562e-07	0.362654	0.617266	0.626223	0.0092202	NA	Vfaba.Hedin2.R2.2g013708	Vfaba.Hedin2.R2.2g013708.2	36213	19.2.2.8.2.16	Protein homeostasis.ubiquitin-proteasome system.ubiquitin-fold protein conjugation.RING E3 ubiquitin ligase activities.RING-HC-class.E3 ubiquitin ligase	E3 ubiquitin ligase	ring type domain containing protein	E3 ubiquitin-protein ligase AIRP2	4.82116	6.5249	9.48484	0.973279	13.1853	25.7151	21.6472	16.237
25	Seed number per pod	3	108515417	chr3_108515417_G_A	0.0563063	6.04829e-05	8.44096e-12	4.63724e-09	0.232938	0.460643	0.541453	NA	NA	NA	0.664973	0.797689	-0.0807445	NA	NA	NA	NA	0.00117594	0.00251981	NA	NA	NA	5.40021e-06	1.25267e-08	0.567446	NA	NA	NA	NA	Vfaba.Hedin2.R2.3g017899	Vfaba.Hedin2.R2.3g017899.1	961	21.1.1.2.1	Cell wall organisation.cellulose.cellulose synthase complex (CSC).CSC assembly.regulatory protein *(STELLO)	cellulose synthase CSC-interactive protein *(STELLO)	trna uridine aminocarboxypropyltransferase	Probable glycosyltransferase STELLO1	31.2373	15.5163	69.5241	16.6194	52.3348	27.0833	16.3331	78.9534
25	Seed number per pod	3	108515417	chr3_108515417_G_A	0.0563063	6.04829e-05	8.44096e-12	4.63724e-09	0.232938	0.460643	0.541453	NA	NA	NA	0.664973	0.797689	-0.0807445	NA	NA	NA	NA	0.00117594	0.00251981	NA	NA	NA	5.40021e-06	1.25267e-08	0.567446	NA	NA	NA	NA	Vfaba.Hedin2.R2.3g017899	Vfaba.Hedin2.R2.3g017899.2	1096.5	21.1.1.2.1	Cell wall organisation.cellulose.cellulose synthase complex (CSC).CSC assembly.regulatory protein *(STELLO)	cellulose synthase CSC-interactive protein *(STELLO)	trna uridine aminocarboxypropyltransferase	Probable glycosyltransferase STELLO1	31.2373	15.5163	69.5241	16.6194	52.3348	27.0833	16.3331	78.9534
25	Seed number per pod	3	108515417	chr3_108515417_G_A	0.0563063	6.04829e-05	8.44096e-12	4.63724e-09	0.232938	0.460643	0.541453	NA	NA	NA	0.664973	0.797689	-0.0807445	NA	NA	NA	NA	0.00117594	0.00251981	NA	NA	NA	5.40021e-06	1.25267e-08	0.567446	NA	NA	NA	NA	Vfaba.Hedin2.R2.3g017898	Vfaba.Hedin2.R2.3g017898.1	3893	7.15.1.1.2	Coenzyme metabolism.chlorophyll metabolism.chlorophyll biosynthesis.magnesium-chelatase complex.component *(CHLH)	component *(CHLH) of magnesium-chelatase complex	magnesium chelatase subunit	Magnesium-chelatase subunit ChlH, chloroplastic	154.96	63.4663	290.831	83.9124	99.607	2320.43	2.71178	263.02
25	Seed number per pod	3	108515417	chr3_108515417_G_A	0.0563063	6.04829e-05	8.44096e-12	4.63724e-09	0.232938	0.460643	0.541453	NA	NA	NA	0.664973	0.797689	-0.0807445	NA	NA	NA	NA	0.00117594	0.00251981	NA	NA	NA	5.40021e-06	1.25267e-08	0.567446	NA	NA	NA	NA	Vfaba.Hedin2.R2.3g017898	Vfaba.Hedin2.R2.3g017898.2	3930.5	7.15.1.1.2	Coenzyme metabolism.chlorophyll metabolism.chlorophyll biosynthesis.magnesium-chelatase complex.component *(CHLH)	component *(CHLH) of magnesium-chelatase complex	magnesium chelatase subunit	Magnesium-chelatase subunit ChlH, chloroplastic	154.96	63.4663	290.831	83.9124	99.607	2320.43	2.71178	263.02
26	Flowering time	3	1436741661	chr3_1436741661_C_T	0.0630631	0.000149043	4.22217e-13	8.93938e-11	0.182584	0.269174	0.439041	0.287033	0.369641	0.421209	1.08298	0.32617	0.124364	0.243979	0.381126	0.671511	NA	0.0220788	0.000867161	0.0145269	0.00158675	0.000308661	1.29347e-13	0.00581884	0.289421	0.0517415	0.00114654	1.42371e-07	NA	Vfaba.Hedin2.R2.3g021839	Vfaba.Hedin2.R2.3g021839.1	8359	35.1	No Mercator4 annotation.other annotation available	not classified	burp domain containing protein	BURP domain protein RD22	13.9908	12.1986	1.17503	0.960321	118.656	0.451819	1238.58	14.0428
27	Flowering time	3	555013908	chr3_555013908_T_C	0.0900901	0.000302195	3.35746e-10	3.70561e-08	-0.136603	-0.278114	-0.457431	-0.425268	-0.294706	-0.293968	0.0263995	-0.0947234	-0.433317	-0.189442	-0.277227	-0.235552	NA	0.00309885	2.86816e-06	5.41507e-06	0.00156187	0.00185993	0.784239	0.312719	3.60265e-06	0.0674983	0.0029395	0.0158434	NA	Vfaba.Hedin2.R2.3g019319	Vfaba.Hedin2.R2.3g019319.1	1	17.2.18	Protein biosynthesis.aminoacyl-tRNA synthetase activities.serine-tRNA ligase	serine-tRNA ligase	serine trna ligase	Serine--tRNA ligase	50.9683	59.0944	33.2266	85.4873	24.0203	16.9563	29.4144	30.1009
28	Rust	4	139135273	chr4_139135273_T_C	0.189189	0.0478459	9.50458e-09	1.67806e-08	0.0402369	NA	-0.271866	NA	NA	NA	0.265918	-0.160037	0.276418	NA	0.172988	NA	NA	NA	0.00369904	NA	NA	NA	0.000503036	0.0300386	0.000170464	NA	0.0271591	NA	NA	Vfaba.Hedin2.R2.4g023291	Vfaba.Hedin2.R2.4g023291.1	506	21.3.1.2.1	Cell wall organisation.pectin.homogalacturonan.modification and degradation.pectin methylesterase	pectin methylesterase	pectinesterase	Probable pectinesterase/pectinesterase inhibitor 47	0	0	0	0	0.0447965	0	0.927828	0
29	Flowering time	4	317144005	chr4_317144005_T_C	0.0540541	0.0183949	9.92709e-09	4.29886e-08	0.122255	0.124321	0.118427	0.00144789	0.302011	0.222056	0.635306	0.391081	0.0154355	-0.0406579	0.169891	0.428849	NA	0.339883	0.388894	0.991088	0.0195489	0.0898997	1.16853e-06	0.00249315	0.904934	0.777575	0.189734	0.00143621	NA	Vfaba.Hedin2.R2.4g023886	Vfaba.Hedin2.R2.4g023886.1	431	35.1	No Mercator4 annotation.other annotation available	not classified	auxin responsive saur protein	Auxin-responsive protein SAUR32	1.69148	0.227583	1.45742	84.8596	4.21103	73.6395	14.1433	22.7872
30	Vigor	5	1151488648	chr5_1151488648_A_G	0.117512	0.245406	2.60656e-08	1.01232e-08	-0.0368134	0.387703	NA	NA	NA	NA	NA	NA	NA	-0.343685	NA	NA	-0.263512	6.84752e-05	NA	NA	NA	NA	NA	NA	NA	0.000389436	NA	NA	0.00670436	Vfaba.Hedin2.R2.5g031711	Vfaba.Hedin2.R2.5g031711.1	18.5	17.1.2.1.22	Protein biosynthesis.ribosome biogenesis.large ribosomal subunit (LSU).LSU proteome.component *(eL21)	component *(eL21) of large ribosomal-subunit (LSU) proteome	60s ribosomal protein l21 1	Large ribosomal subunit protein eL21x/eL21w	0	0	0	0	0	0	0	0
30	Vigor	5	1151488648	chr5_1151488648_A_G	0.117512	0.245406	2.60656e-08	1.01232e-08	-0.0368134	0.387703	NA	NA	NA	NA	NA	NA	NA	-0.343685	NA	NA	-0.263512	6.84752e-05	NA	NA	NA	NA	NA	NA	NA	0.000389436	NA	NA	0.00670436	Vfaba.Hedin2.R2.5g031710	Vfaba.Hedin2.R2.5g031710.1	14041.5	16.4.3.1.2.1	RNA processing.RNA homeostasis.mRNA deadenylation-dependent decay.mRNA deadenylation.CCR4-NOT complex.deadenylase component *(CCR4/NOT6)	deadenylase component *(CCR4) of mRNA deadenylation CCR4-NOT complex	ccr not complex 3 5 exoribonuclease subunit	Carbon catabolite repressor protein 4 homolog 2	22.2775	29.7019	22.268	25.7144	23.5734	54.4843	20.9947	21.681
31	Seed number per pod	5	548694033	chr5_548694033_G_A	0.0540541	5.10331e-06	1.25153e-11	6.51638e-08	0.248927	0.610174	0.433396	NA	NA	NA	0.674608	0.761527	-0.0138782	NA	NA	NA	NA	7.32528e-06	0.00742734	NA	NA	NA	1.18066e-06	1.22907e-08	0.918382	NA	NA	NA	NA	Vfaba.Hedin2.R2.5g030080	Vfaba.Hedin2.R2.5g030080.2	1157	50.3.2	Enzyme classification.EC_3 hydrolases.EC_3-2 glycosylase	EC_3.2 glycosylase	alpha mannosidase	Probable alpha-mannosidase At5g13980	10.0423	16.9857	9.44036	23.0372	19.0055	9.57806	24.5874	11.3581
31	Seed number per pod	5	548694033	chr5_548694033_G_A	0.0540541	5.10331e-06	1.25153e-11	6.51638e-08	0.248927	0.610174	0.433396	NA	NA	NA	0.674608	0.761527	-0.0138782	NA	NA	NA	NA	7.32528e-06	0.00742734	NA	NA	NA	1.18066e-06	1.22907e-08	0.918382	NA	NA	NA	NA	Vfaba.Hedin2.R2.5g030080	Vfaba.Hedin2.R2.5g030080.1	1250	50.3.2	Enzyme classification.EC_3 hydrolases.EC_3-2 glycosylase	EC_3.2 glycosylase	alpha mannosidase	Probable alpha-mannosidase At5g13980	10.0423	16.9857	9.44036	23.0372	19.0055	9.57806	24.5874	11.3581
31	Seed number per pod	5	548694033	chr5_548694033_G_A	0.0540541	5.10331e-06	1.25153e-11	6.51638e-08	0.248927	0.610174	0.433396	NA	NA	NA	0.674608	0.761527	-0.0138782	NA	NA	NA	NA	7.32528e-06	0.00742734	NA	NA	NA	1.18066e-06	1.22907e-08	0.918382	NA	NA	NA	NA	Vfaba.Hedin2.R2.5g030081	Vfaba.Hedin2.R2.5g030081.1	15900.5	50.3.2	Enzyme classification.EC_3 hydrolases.EC_3-2 glycosylase	EC_3.2 glycosylase	alpha mannosidase	Alpha-mannosidase At3g26720	3.06771	2.62436	5.33317	4.60475	1.56411	1.92206	18.2661	5.57482
31	Seed number per pod	5	548694033	chr5_548694033_G_A	0.0540541	5.10331e-06	1.25153e-11	6.51638e-08	0.248927	0.610174	0.433396	NA	NA	NA	0.674608	0.761527	-0.0138782	NA	NA	NA	NA	7.32528e-06	0.00742734	NA	NA	NA	1.18066e-06	1.22907e-08	0.918382	NA	NA	NA	NA	Vfaba.Hedin2.R2.5g030081	Vfaba.Hedin2.R2.5g030081.2	15911	50.3.2	Enzyme classification.EC_3 hydrolases.EC_3-2 glycosylase	EC_3.2 glycosylase	alpha mannosidase	Alpha-mannosidase At3g26720	3.06771	2.62436	5.33317	4.60475	1.56411	1.92206	18.2661	5.57482
31	Seed number per pod	5	548694033	chr5_548694033_G_A	0.0540541	5.10331e-06	1.25153e-11	6.51638e-08	0.248927	0.610174	0.433396	NA	NA	NA	0.674608	0.761527	-0.0138782	NA	NA	NA	NA	7.32528e-06	0.00742734	NA	NA	NA	1.18066e-06	1.22907e-08	0.918382	NA	NA	NA	NA	Vfaba.Hedin2.R2.5g030081	Vfaba.Hedin2.R2.5g030081.3	16002.5	50.3.2	Enzyme classification.EC_3 hydrolases.EC_3-2 glycosylase	EC_3.2 glycosylase	alpha mannosidase	Alpha-mannosidase At3g26720	3.06771	2.62436	5.33317	4.60475	1.56411	1.92206	18.2661	5.57482
32	Plant height at end of flowering	5	636602164	chr5_636602164_C_T	0.0540541	0.137283	4.28477e-08	4.36224e-08	0.0635292	0.301403	0.430593	0.115344	NA	0.0499249	0.0456431	-0.325189	0.191547	0.178722	0.223136	0.159408	NA	0.00650603	0.000806384	0.292031	NA	0.649245	0.682297	0.00407055	0.0798096	0.112955	0.0441592	0.167867	NA	Vfaba.Hedin2.R2.5g030167	Vfaba.Hedin2.R2.5g030167.1	3369.5	35.1	No Mercator4 annotation.other annotation available	not classified	calcium load activated channel	no annotation	95.0431	84.9578	110.474	140.92	69.2799	96.4103	55.8894	103.69
32	Plant height at end of flowering	5	636602164	chr5_636602164_C_T	0.0540541	0.137283	4.28477e-08	4.36224e-08	0.0635292	0.301403	0.430593	0.115344	NA	0.0499249	0.0456431	-0.325189	0.191547	0.178722	0.223136	0.159408	NA	0.00650603	0.000806384	0.292031	NA	0.649245	0.682297	0.00407055	0.0798096	0.112955	0.0441592	0.167867	NA	Vfaba.Hedin2.R2.5g030166	Vfaba.Hedin2.R2.5g030166.1	13928	35.1	No Mercator4 annotation.other annotation available	not classified	protein mother of ft and tfl homolog	Protein VERNALIZATION 3	0.307204	0	0.058542	0	0.213943	0.212197	0	2.50058
33	Seed yield	5	639177866	chr5_639177866_G_A	0.220183	0.830495	8.83439e-09	2.90666e-09	0.00562428	-0.133705	0.231845	NA	0.0401517	NA	NA	-0.105835	0.0482107	NA	0.231632	-0.251119	NA	0.0579086	0.0023416	NA	0.566261	NA	NA	0.133172	0.490912	NA	0.00100669	0.00106563	NA	Vfaba.Hedin2.R2.5g030174	Vfaba.Hedin2.R2.5g030174.1	334	35.1	No Mercator4 annotation.other annotation available	not classified	ricin b lectin protein	Ricin B-like lectin R40G3	140.625	92.5766	120.552	137.67	135.377	46.0394	22.6134	148.582
33	Seed yield	5	639177866	chr5_639177866_G_A	0.220183	0.830495	8.83439e-09	2.90666e-09	0.00562428	-0.133705	0.231845	NA	0.0401517	NA	NA	-0.105835	0.0482107	NA	0.231632	-0.251119	NA	0.0579086	0.0023416	NA	0.566261	NA	NA	0.133172	0.490912	NA	0.00100669	0.00106563	NA	Vfaba.Hedin2.R2.5g030174	Vfaba.Hedin2.R2.5g030174.2	339	35.1	No Mercator4 annotation.other annotation available	not classified	ricin b lectin protein	Ricin B-like lectin R40G3	140.625	92.5766	120.552	137.67	135.377	46.0394	22.6134	148.582
34	Seed yield	5	661260296	chr5_661260296_A_G	0.376147	0.0139631	1.31463e-08	6.85385e-08	-0.0519529	-0.0694885	-0.251304	NA	-0.16407	NA	NA	0.202911	-0.14567	NA	-0.226355	-0.0880292	NA	0.28621	0.000323496	NA	0.0114503	NA	NA	0.00198846	0.0242097	NA	0.000486468	0.208362	NA	Vfaba.Hedin2.R2.5g030259	Vfaba.Hedin2.R2.5g030259.1	1634	24.2.3.5.2	Solute transport.carrier-mediated transport.APC superfamily.APC family.cationic amino acid transporter *(CAT)	cationic amino acid transporter *(CAT)	cationic amino acid transporter 2	Cationic amino acid transporter 2, vacuolar	0.110062	0.245993	0.921979	0.0676422	5.47671	0.282245	2.44549	10.3987
35	Seed number per pod	5	730456096	chr5_730456096_G_A	0.0608108	0.232005	9.5353e-09	5.12986e-09	0.0625867	0.384255	-0.0624589	NA	NA	NA	0.156771	0.431753	-0.345689	NA	NA	NA	NA	0.0038054	0.704771	NA	NA	NA	0.234803	0.00111476	0.00807	NA	NA	NA	NA	Vfaba.Hedin2.R2.5g030466	Vfaba.Hedin2.R2.5g030466.1	169.5	35.2	No Mercator4 annotation.no other annotation available	not classified	no annotation	no annotation	0.0252735	0.529825	0.488836	6.75422	0.0240626	0	0	0
36	Seed number per pod	5	733962612	chr5_733962612_C_T	0.0788288	0.00107956	1.11044e-09	4.79695e-08	0.146414	0.441338	0.135766	NA	NA	NA	0.35703	0.557017	-0.0915576	NA	NA	NA	NA	8.38204e-05	0.31254	NA	NA	NA	0.00196844	6.66639e-07	0.413628	NA	NA	NA	NA	NA	NA	NA	NA	NA	NA	NA	NA	NA	NA	NA	NA	NA	NA	NA	NA
37	Seed number per pod	5	735917374	chr5_735917374_A_C	0.0518018	0.000100253	6.29803e-13	2.15388e-10	0.227579	0.649699	0.3458	NA	NA	NA	0.617165	0.774115	-0.150911	NA	NA	NA	NA	6.40432e-06	0.0475633	NA	NA	NA	2.64929e-05	3.87066e-08	0.290613	NA	NA	NA	NA	NA	NA	NA	NA	NA	NA	NA	NA	NA	NA	NA	NA	NA	NA	NA	NA
38	Seed number per pod	5	756247685	chr5_756247685_C_T	0.0675676	7.12722e-05	6.77262e-11	3.24073e-08	0.199893	0.476592	0.359243	NA	NA	NA	0.434052	0.74459	-0.0200441	NA	NA	NA	NA	9.80404e-05	0.0107456	NA	NA	NA	0.000727323	1.50294e-09	0.870108	NA	NA	NA	NA	Vfaba.Hedin2.R2.5g030551	Vfaba.Hedin2.R2.5g030551.2	788	11.4.3.2	Phytohormone action.cytokinin.conjugation and degradation.cytokinin dehydrogenase *(CKX)	cytokinin dehydrogenase *(CKX)	cytokinin dehydrogenase	Cytokinin dehydrogenase 1	0.689861	16.4431	0.57688	14.2795	9.36451	62.7877	0.172396	0.355734
38	Seed number per pod	5	756247685	chr5_756247685_C_T	0.0675676	7.12722e-05	6.77262e-11	3.24073e-08	0.199893	0.476592	0.359243	NA	NA	NA	0.434052	0.74459	-0.0200441	NA	NA	NA	NA	9.80404e-05	0.0107456	NA	NA	NA	0.000727323	1.50294e-09	0.870108	NA	NA	NA	NA	Vfaba.Hedin2.R2.5g030551	Vfaba.Hedin2.R2.5g030551.1	956	11.4.3.2	Phytohormone action.cytokinin.conjugation and degradation.cytokinin dehydrogenase *(CKX)	cytokinin dehydrogenase *(CKX)	cytokinin dehydrogenase	Cytokinin dehydrogenase 1	0.689861	16.4431	0.57688	14.2795	9.36451	62.7877	0.172396	0.355734
38	Seed number per pod	5	756247685	chr5_756247685_C_T	0.0675676	7.12722e-05	6.77262e-11	3.24073e-08	0.199893	0.476592	0.359243	NA	NA	NA	0.434052	0.74459	-0.0200441	NA	NA	NA	NA	9.80404e-05	0.0107456	NA	NA	NA	0.000727323	1.50294e-09	0.870108	NA	NA	NA	NA	Vfaba.Hedin2.R2.5g030552	Vfaba.Hedin2.R2.5g030552.1	1327.5	35.1	No Mercator4 annotation.other annotation available	not classified	rnase h type domain containing protein	no annotation	10.2015	14.0739	10.8949	3.68093	4.17633	3.12797	3.75825	9.03971
39	Seed number per pod	5	841202292	chr5_841202292_T_C	0.0563063	0.000165918	4.43143e-13	9.57101e-11	0.214904	0.750914	0.268411	NA	NA	NA	0.382454	0.835017	-0.0787307	NA	NA	NA	NA	1.56591e-07	0.118345	NA	NA	NA	0.00712458	3.12758e-09	0.568492	NA	NA	NA	NA	Vfaba.Hedin2.R2.5g030801	Vfaba.Hedin2.R2.5g030801.1	403.5	35.1	No Mercator4 annotation.other annotation available	not classified	fe2og dioxygenase domain containing protein	RNA demethylase ALKBH10B	7.00994	2.55271	5.621	6.2251	5.70138	4.08315	0.417368	5.34683
39	Seed number per pod	5	841202292	chr5_841202292_T_C	0.0563063	0.000165918	4.43143e-13	9.57101e-11	0.214904	0.750914	0.268411	NA	NA	NA	0.382454	0.835017	-0.0787307	NA	NA	NA	NA	1.56591e-07	0.118345	NA	NA	NA	0.00712458	3.12758e-09	0.568492	NA	NA	NA	NA	Vfaba.Hedin2.R2.5g030801	Vfaba.Hedin2.R2.5g030801.2	1577	16.2.1.7.3.2	RNA processing.RNA modification.mRNA modification.mRNA methylation.N6-methyladenosine demethylation.demethylase *(ALKBH10)	N6-methyladenosine demethylase *(ALKBH10)	fe2og dioxygenase domain containing protein	RNA demethylase ALKBH10B	7.00994	2.55271	5.621	6.2251	5.70138	4.08315	0.417368	5.34683
39	Seed number per pod	5	841202292	chr5_841202292_T_C	0.0563063	0.000165918	4.43143e-13	9.57101e-11	0.214904	0.750914	0.268411	NA	NA	NA	0.382454	0.835017	-0.0787307	NA	NA	NA	NA	1.56591e-07	0.118345	NA	NA	NA	0.00712458	3.12758e-09	0.568492	NA	NA	NA	NA	Vfaba.Hedin2.R2.5g030800	Vfaba.Hedin2.R2.5g030800.1	2014.5	15.5.10.10.1	RNA biosynthesis.DNA-binding transcriptional regulation.undefined DNA-binding domain.BSD family.transcription factor	BSD-type transcription factor	bsd domain containing protein	no annotation	26.3444	12.8222	35.0865	6.70532	18.1996	6.15257	6.27034	13.2407
39	Seed number per pod	5	841202292	chr5_841202292_T_C	0.0563063	0.000165918	4.43143e-13	9.57101e-11	0.214904	0.750914	0.268411	NA	NA	NA	0.382454	0.835017	-0.0787307	NA	NA	NA	NA	1.56591e-07	0.118345	NA	NA	NA	0.00712458	3.12758e-09	0.568492	NA	NA	NA	NA	Vfaba.Hedin2.R2.5g030800	Vfaba.Hedin2.R2.5g030800.3	2014.5	15.5.10.10.1	RNA biosynthesis.DNA-binding transcriptional regulation.undefined DNA-binding domain.BSD family.transcription factor	BSD-type transcription factor	bsd domain containing protein	no annotation	26.3444	12.8222	35.0865	6.70532	18.1996	6.15257	6.27034	13.2407
39	Seed number per pod	5	841202292	chr5_841202292_T_C	0.0563063	0.000165918	4.43143e-13	9.57101e-11	0.214904	0.750914	0.268411	NA	NA	NA	0.382454	0.835017	-0.0787307	NA	NA	NA	NA	1.56591e-07	0.118345	NA	NA	NA	0.00712458	3.12758e-09	0.568492	NA	NA	NA	NA	Vfaba.Hedin2.R2.5g030800	Vfaba.Hedin2.R2.5g030800.2	2110.5	15.5.10.10.1	RNA biosynthesis.DNA-binding transcriptional regulation.undefined DNA-binding domain.BSD family.transcription factor	BSD-type transcription factor	bsd domain containing protein	no annotation	26.3444	12.8222	35.0865	6.70532	18.1996	6.15257	6.27034	13.2407
40	Flowering time	6	1305630365	chr6_1305630365_T_C	0.0923423	0.000815912	1.87117e-09	9.14386e-08	0.149193	0.328913	0.568901	0.256539	0.292281	0.19989	0.433498	0.221502	0.233529	0.0214233	0.304252	0.674016	NA	0.00236551	1.15312e-06	0.0165877	0.00635625	0.0617825	0.000462946	0.0404686	0.0294977	0.850275	0.00458633	2.06027e-08	NA	Vfaba.Hedin2.R2.6g036239	Vfaba.Hedin2.R2.6g036239.1	2345	17.1.1.8.2	Protein biosynthesis.ribosome biogenesis.rRNA maturation.ITS2 rRNA removal.polynucleotide kinase *(GRC3)	polynucleotide kinase involved in ITS2 rRNA removal *(GRC3)	polynucleotide 5 hydroxyl kinase nol protein	Polynucleotide 5-hydroxyl-kinase NOL9	3.38683	4.37647	3.13091	4.33953	3.61967	3.70765	3.22434	3.58803
41	Vigor	6	1570094082	chr6_1570094082_C_T	0.0506912	0.0267547	1.02935e-08	2.31314e-08	-0.0904494	0.412254	NA	NA	NA	NA	NA	NA	NA	-0.593263	NA	NA	-0.380324	0.00132498	NA	NA	NA	NA	NA	NA	NA	6.98608e-06	NA	NA	0.0032264	Vfaba.Hedin2.R2.6g037023	Vfaba.Hedin2.R2.6g037023.2	379.5	18.14.2.12	Protein modification.protein folding.FKBP-type chaperone activities.peptidyl-prolyl cis-trans isomerase *(FKBP17-2/3)	peptidyl-prolyl cis-trans isomerase *(FKBP17-2/3)	peptidylprolyl isomerase	Peptidyl-prolyl cis-trans isomerase FKBP17-2, chloroplastic	66.3673	16.999	82.3328	1.50515	36.6876	1256.49	21.4875	107.994
41	Vigor	6	1570094082	chr6_1570094082_C_T	0.0506912	0.0267547	1.02935e-08	2.31314e-08	-0.0904494	0.412254	NA	NA	NA	NA	NA	NA	NA	-0.593263	NA	NA	-0.380324	0.00132498	NA	NA	NA	NA	NA	NA	NA	6.98608e-06	NA	NA	0.0032264	Vfaba.Hedin2.R2.6g037023	Vfaba.Hedin2.R2.6g037023.1	642	18.14.2.12	Protein modification.protein folding.FKBP-type chaperone activities.peptidyl-prolyl cis-trans isomerase *(FKBP17-2/3)	peptidyl-prolyl cis-trans isomerase *(FKBP17-2/3)	peptidylprolyl isomerase	Peptidyl-prolyl cis-trans isomerase FKBP17-2, chloroplastic	66.3673	16.999	82.3328	1.50515	36.6876	1256.49	21.4875	107.994
41	Vigor	6	1570094082	chr6_1570094082_C_T	0.0506912	0.0267547	1.02935e-08	2.31314e-08	-0.0904494	0.412254	NA	NA	NA	NA	NA	NA	NA	-0.593263	NA	NA	-0.380324	0.00132498	NA	NA	NA	NA	NA	NA	NA	6.98608e-06	NA	NA	0.0032264	Vfaba.Hedin2.R2.6g037022	Vfaba.Hedin2.R2.6g037022.1	4519	27.14.5.3	Multi-process regulation.MAP kinase cascade signalling.MAP3K-RAF/subgroup-B protein kinase family.subgroup-B3 protein kinase *(RAF2)	MAP3K-RAF subgroup-B3 protein kinase *(RAF2)	protein kinase domain containing	Probable serine/threonine-protein kinase SIS8	9.50733	12.0182	8.61066	1.16032	13.031	33.7423	73.6289	11.0726
42	Flowering time	6	273933827	chr6_273933827_G_T	0.114865	0.018966	1.10708e-08	4.68742e-08	0.0971616	0.305213	0.434716	0.256005	0.144247	0.31486	0.00445753	0.101425	0.203464	-0.131642	0.224756	0.259084	NA	0.00244503	4.0029e-05	0.0104109	0.148679	0.00160338	0.965677	0.30979	0.0416058	0.215524	0.0248117	0.0166104	NA	Vfaba.Hedin2.R2.6g033400	Vfaba.Hedin2.R2.6g033400.1	1228.5	16.6.2.1.1.1	RNA processing.organelle RNA processing machinery.RNA modification.tRNA maturation.MnmA pathway.thiouridylase	tRNA thiouridylase	trna specific 2 thiouridylase mnma	no annotation	4.33608	6.21088	4.08076	4.94211	5.29817	10.982	8.83219	4.65261
42	Flowering time	6	273933827	chr6_273933827_G_T	0.114865	0.018966	1.10708e-08	4.68742e-08	0.0971616	0.305213	0.434716	0.256005	0.144247	0.31486	0.00445753	0.101425	0.203464	-0.131642	0.224756	0.259084	NA	0.00244503	4.0029e-05	0.0104109	0.148679	0.00160338	0.965677	0.30979	0.0416058	0.215524	0.0248117	0.0166104	NA	Vfaba.Hedin2.R2.6g033399	Vfaba.Hedin2.R2.6g033399.1	27817	35.1	No Mercator4 annotation.other annotation available	not classified	sp der gtpase der	no annotation	6.33272	6.23681	5.51825	15.823	2.88096	21.2393	2.63032	4.41284
43	Seed number per pod	6	315335455	chr6_315335455_A_T	0.0698198	0.00128417	8.53526e-10	3.15642e-08	0.164425	0.429147	0.0960653	NA	NA	NA	0.407426	0.680304	-0.0677653	NA	NA	NA	NA	0.000656029	0.524993	NA	NA	NA	0.00149854	5.752e-08	0.588857	NA	NA	NA	NA	NA	NA	NA	NA	NA	NA	NA	NA	NA	NA	NA	NA	NA	NA	NA	NA
[truncated: 2 more columns]

## Sheet: Table S2
SNP_ID	Trait	Latent_variable	Chromosome	Pos	SNP	Reference_allele	Alternative_allele	AF	Beta..GEMMA.LMM.	se	p.value..BLINK.	p.value..GEMMA.	p.value..Single.stage..LMM1.LMM2.	PIP	Variance_explained	gene_parent	mRNA	hit_dist	BINCODE	NAME	mercator4v6.0	prot_scriber	swissprot	Expansion Pods	Expansion Seeds	Filling pods	Filling seeds	Flower	Mature leaves	Root	Steam	Young leaves	CSQ
44	Seed yield	Intercept	1a	1050072279	chr1a_1050072279_A_T	A	T	0.104	31.0735	5.57788	9.76332e-09	4.63959e-08	8.20994e-05	0.129125	16.4209	Vfaba.Hedin2.R2.1g003146	Vfaba.Hedin2.R2.1g003146.1	463	35.1	No Mercator4 annotation.other annotation available	not classified	heterogeneous nuclear ribonucleoprotein d	Heterogeneous nuclear ribonucleoprotein 1	62.9703	68.8087	52.8053	124.921	41.5607	41.6964	26.3268	42.9647	36.3467	intron|Vfaba.Hedin2.R2.1g003146||protein_coding
44	Seed yield	Intercept	1a	1050072279	chr1a_1050072279_A_T	A	T	0.104	31.0735	5.57788	9.76332e-09	4.63959e-08	8.20994e-05	0.129125	16.4209	Vfaba.Hedin2.R2.1g003147	Vfaba.Hedin2.R2.1g003147.1	3730.5	17.6.1.3.10	Protein biosynthesis.organellar translation machinery.mitochondrial ribosome biogenesis.small ribosomal subunit proteome.component *(uS11m)	component *(uS11m) of small mitoribosomal-subunit proteome	30s ribosomal protein s11	Small ribosomal subunit protein uS11m	43.9233	49.0324	35.8312	63.1003	23.1605	25.2866	19.529	28.8444	44.1746	intron|Vfaba.Hedin2.R2.1g003146||protein_coding
44	Seed yield	Intercept	1a	1050072279	chr1a_1050072279_A_T	A	T	0.104	31.0735	5.57788	9.76332e-09	4.63959e-08	8.20994e-05	0.129125	16.4209	Vfaba.Hedin2.R2.1g003147	Vfaba.Hedin2.R2.1g003147.2	3981.5	17.6.1.3.10	Protein biosynthesis.organellar translation machinery.mitochondrial ribosome biogenesis.small ribosomal subunit proteome.component *(uS11m)	component *(uS11m) of small mitoribosomal-subunit proteome	30s ribosomal protein s11	Small ribosomal subunit protein uS11m	43.9233	49.0324	35.8312	63.1003	23.1605	25.2866	19.529	28.8444	44.1746	intron|Vfaba.Hedin2.R2.1g003146||protein_coding
45	Rust	Intercept	1a	1442201843	chr1a_1442201843_C_G	C	G	0.113	-0.193007	0.0508091	1.57432e-09	0.000185041	0.000471616	0.000158333	13.4647	Vfaba.Hedin2.R2.1g004001	Vfaba.Hedin2.R2.1g004001.1	50	10.2.3.3	Redox homeostasis.glutathione-based redox regulation.glutathione S-transferase activities.class tau glutathione S-transferase	class tau glutathione S-transferase	arath glutathione s tranferae	Probable glutathione S-transferase	227.296	207.41	137.173	372.507	162.772	225.896	19.8488	95.4556	583.491	missense|Vfaba.Hedin2.R2.1g004001|Vfaba.Hedin2.R2.1g004001.1|protein_coding|+|112N>112K|1442201843C>G
46	Branch number per plant	Intercept	1a	1569632705	chr1a_1569632705_G_C	G	C	0.205	-0.207592	0.0457014	8.30508e-13	5.6473e-05	9.93659e-05	0.000175	18.5807	Vfaba.Hedin2.R2.1g004323	Vfaba.Hedin2.R2.1g004323.1	690	19.2.2.12.3.3.20	Protein homeostasis.ubiquitin-proteasome system.ubiquitin-fold protein conjugation.CULLIN-based E3 ubiquitin ligase activities.CUL1-based/SCF E3 ubiquitin ligase complexes.F-BOX substrate adaptor component activities.substrate adaptor	substrate adaptor of SCF E3 ubiquitin ligase complex	f box domain containing protein	F-box/FBD/LRR-repeat protein At1g13570	13.816	15.0482	14.9035	13.8379	14.4249	7.48131	9.61389	11.9224	9.51775	synonymous|Vfaba.Hedin2.R2.1g004323|Vfaba.Hedin2.R2.1g004323.1|protein_coding|+|31V|1569632705G>C
46	Branch number per plant	Intercept	1a	1569632705	chr1a_1569632705_G_C	G	C	0.205	-0.207592	0.0457014	8.30508e-13	5.6473e-05	9.93659e-05	0.000175	18.5807	Vfaba.Hedin2.R2.1g004325	Vfaba.Hedin2.R2.1g004325.1	9993	35.1	No Mercator4 annotation.other annotation available	not classified	grf type domain containing protein	no annotation	0	0	0	0	0	0	0	0	0	synonymous|Vfaba.Hedin2.R2.1g004323|Vfaba.Hedin2.R2.1g004323.1|protein_coding|+|31V|1569632705G>C
47	Seed yield	Slope (unkCov)	1a	1683412931	chr1a_1683412931_A_G	A	G	0.074	-0.195449	0.0320086	1.77125e-15	3.31874e-09	0.00509701	0.2777	43.7702	NA	NA	NA	NA	NA	NA	NA	NA	NA	NA	NA	NA	NA	NA	NA	NA	NA	.
48	Pod length	Intercept	1a	220334851	chr1a_220334851_C_T	C	T	0.063	0.447815	0.100305	4.90119e-18	1.03211e-05	2.85349e-06	0.00315833	17.0156	Vfaba.Hedin2.R2.1g000715	Vfaba.Hedin2.R2.1g000715.1	4857.5	15.3.4.5.1.2	RNA biosynthesis.RNA polymerase II-dependent transcription.transcription co-activation.MEDIATOR complex.head module.component *(MED8)	component *(MED8) of head module of MEDIATOR transcription co-activator complex	mediator of rna polymerase ii transcription subunit protein	Mediator of RNA polymerase II transcription subunit 8	1.56506	2.10432	2.07695	2.57575	2.30102	5.08869	4.28441	2.218	4.69103	missense|Vfaba.Hedin2.R2.1g000715|Vfaba.Hedin2.R2.1g000715.1|protein_coding|-|505G>505S|220334851C>T
49	Seed number per pod	Slope (synCov)	1a	338429840	chr1a_338429840_A_G	A	G	0.054	0.0377392	0.00673958	1.36132e-09	1.32008e-07	0.000195578	0.139108	14.8249	Vfaba.Hedin2.R2.1g001071	Vfaba.Hedin2.R2.1g001071.1	162.5	35.1	No Mercator4 annotation.other annotation available	not classified	clk associating serine arginine rich protein	no annotation	23.9267	20.1005	5.68455	6.4451	4.65852	0.493459	3.69417	14.6538	0.890129	synonymous|Vfaba.Hedin2.R2.1g001071|Vfaba.Hedin2.R2.1g001071.1|protein_coding|-|93I|338429840A>G
49	Seed number per pod	Slope (synCov)	1a	338429840	chr1a_338429840_A_G	A	G	0.054	0.0377392	0.00673958	1.36132e-09	1.32008e-07	0.000195578	0.139108	14.8249	Vfaba.Hedin2.R2.1g001072	Vfaba.Hedin2.R2.1g001072.1	3736.5	7.17.1	Coenzyme metabolism.lipoic acid biosynthesis.lipoate synthase	lipoate synthase	lipoyl synthase 1 mitochondrial	Lipoyl synthase 1, mitochondrial	17.6155	13.8078	20.6784	19.2436	20.5133	99.9425	9.96255	19.4555	90.1714	synonymous|Vfaba.Hedin2.R2.1g001071|Vfaba.Hedin2.R2.1g001071.1|protein_coding|-|93I|338429840A>G
49	Seed number per pod	Slope (synCov)	1a	338429840	chr1a_338429840_A_G	A	G	0.054	0.0377392	0.00673958	1.36132e-09	1.32008e-07	0.000195578	0.139108	14.8249	Vfaba.Hedin2.R2.1g001072	Vfaba.Hedin2.R2.1g001072.2	3914.5	7.17.1	Coenzyme metabolism.lipoic acid biosynthesis.lipoate synthase	lipoate synthase	lipoyl synthase 1 mitochondrial	Lipoyl synthase 1, mitochondrial	17.6155	13.8078	20.6784	19.2436	20.5133	99.9425	9.96255	19.4555	90.1714	synonymous|Vfaba.Hedin2.R2.1g001071|Vfaba.Hedin2.R2.1g001071.1|protein_coding|-|93I|338429840A>G
49	Seed number per pod	Slope (synCov)	1a	338429840	chr1a_338429840_A_G	A	G	0.054	0.0377392	0.00673958	1.36132e-09	1.32008e-07	0.000195578	0.139108	14.8249	Vfaba.Hedin2.R2.1g001072	Vfaba.Hedin2.R2.1g001072.3	4056.5	7.17.1	Coenzyme metabolism.lipoic acid biosynthesis.lipoate synthase	lipoate synthase	lipoyl synthase 1 mitochondrial	Lipoyl synthase 1, mitochondrial	17.6155	13.8078	20.6784	19.2436	20.5133	99.9425	9.96255	19.4555	90.1714	synonymous|Vfaba.Hedin2.R2.1g001071|Vfaba.Hedin2.R2.1g001071.1|protein_coding|-|93I|338429840A>G
50	Seed yield	Slope (unkCov)	1a	388405203	chr1a_388405203_C_T	C	T	0.052	0.16993	0.0402234	2.21228e-08	2.7681e-05	0.092856	0.00230833	25.2876	Vfaba.Hedin2.R2.1g001240	Vfaba.Hedin2.R2.1g001240.1	116	35.1	No Mercator4 annotation.other annotation available	not classified	endoplasmic reticulum transmembrane protein	no annotation	33.8188	1.98594	3.32912	0	1.94715	0.0553103	7.14863	5.63574	3.15178	synonymous|Vfaba.Hedin2.R2.1g001240|Vfaba.Hedin2.R2.1g001240.1|protein_coding|+|61Y|388405203C>T,synonymous|Vfaba.Hedin2.R2.1g001240|Vfaba.Hedin2.R2.1g001240.2|protein_coding|+|49Y|388405203C>T
50	Seed yield	Slope (unkCov)	1a	388405203	chr1a_388405203_C_T	C	T	0.052	0.16993	0.0402234	2.21228e-08	2.7681e-05	0.092856	0.00230833	25.2876	Vfaba.Hedin2.R2.1g001240	Vfaba.Hedin2.R2.1g001240.2	134	35.1	No Mercator4 annotation.other annotation available	not classified	endoplasmic reticulum transmembrane protein	no annotation	33.8188	1.98594	3.32912	0	1.94715	0.0553103	7.14863	5.63574	3.15178	synonymous|Vfaba.Hedin2.R2.1g001240|Vfaba.Hedin2.R2.1g001240.1|protein_coding|+|61Y|388405203C>T,synonymous|Vfaba.Hedin2.R2.1g001240|Vfaba.Hedin2.R2.1g001240.2|protein_coding|+|49Y|388405203C>T
51	Seed yield	Intercept	1a	398372330	chr1a_398372330_C_T	C	T	0.077	-34.9233	6.31817	0.00224291	4.48218e-08	8.78753e-06	0.000783333	20.6804	Vfaba.Hedin2.R2.1g001259	Vfaba.Hedin2.R2.1g001259.1	4805	19.2.3.1.1.3	Protein homeostasis.ubiquitin-proteasome system.ubiquitin-fold protein deconjugation.UBQ deconjugation.UBP deubiquitinase activities.deubiquitinase *(UBP5/8-11)	deubiquitinase *(UBP5/8-11)	quality protein ubiquitin carboxyl terminal hydrolase	Ubiquitin carboxyl-terminal hydrolase 8	1.91454	2.35762	2.10046	1.91387	1.1109	4.19175	1.01637	2.00593	2.4185	intron|Vfaba.Hedin2.R2.1g001259||protein_coding
52	Flower number per node	Intercept	1a	641152532	chr1a_641152532_G_A	G	A	0.131	0.306229	0.0848539	9.19919e-08	0.000420524	0.00140337	0.00841667	5.19065	Vfaba.Hedin2.R2.1g001918	Vfaba.Hedin2.R2.1g001918.1	84.5	17.6.1.2.36	Protein biosynthesis.organellar translation machinery.mitochondrial ribosome biogenesis.large ribosomal subunit proteome.component *(mL54)	component *(mL54) of large mitoribosomal-subunit proteome	54s ribosomal protein l37 mitochondrial	no annotation	79.9034	85.5274	53.7644	153.004	59.4403	56.5719	50.8745	55.0077	86.7943	synonymous|Vfaba.Hedin2.R2.1g001918|Vfaba.Hedin2.R2.1g001918.1|protein_coding|+|38G|641152532G>A
52	Flower number per node	Intercept	1a	641152532	chr1a_641152532_G_A	G	A	0.131	0.306229	0.0848539	9.19919e-08	0.000420524	0.00140337	0.00841667	5.19065	Vfaba.Hedin2.R2.1g001919	Vfaba.Hedin2.R2.1g001919.1	2538.5	19.4.7.2	Protein homeostasis.proteolysis.protease inhibitor activities.Kunitz protease inhibitor	Kunitz protease inhibitor	kunitz trypsin inhibitor miraculin	Miraculin	0.0651238	0.0434952	0.0140922	0.0623641	0.42104	0.0151079	0.250391	0.0229258	0	synonymous|Vfaba.Hedin2.R2.1g001918|Vfaba.Hedin2.R2.1g001918.1|protein_coding|+|38G|641152532G>A
52	Flower number per node	Intercept	1a	641152532	chr1a_641152532_G_A	G	A	0.131	0.306229	0.0848539	9.19919e-08	0.000420524	0.00140337	0.00841667	5.19065	Vfaba.Hedin2.R2.1g001919	Vfaba.Hedin2.R2.1g001919.2	3790.5	19.4.7.2	Protein homeostasis.proteolysis.protease inhibitor activities.Kunitz protease inhibitor	Kunitz protease inhibitor	kunitz trypsin inhibitor miraculin	Kunitz trypsin inhibitor 5	0.0651238	0.0434952	0.0140922	0.0623641	0.42104	0.0151079	0.250391	0.0229258	0	synonymous|Vfaba.Hedin2.R2.1g001918|Vfaba.Hedin2.R2.1g001918.1|protein_coding|+|38G|641152532G>A
53	First pod position	Intercept	1a	704974843	chr1a_704974843_G_A	G	A	0.133	1.17245	0.201648	3.95758e-11	2.97573e-07	4.25968e-09	0.356725	46.7106	Vfaba.Hedin2.R2.1g002122	Vfaba.Hedin2.R2.1g002122.1	1133	24.1.3.1.1	Solute transport.primary active transport.ABC superfamily.ABC1 family.subfamily ABCB transporter	subfamily ABCB transporter	abc transporter b family memer	ABC transporter B family member 28	4.13958	4.9705	7.2762	7.34935	8.6946	46.4843	7.33811	8.68929	27.8208	synonymous|Vfaba.Hedin2.R2.1g002122|Vfaba.Hedin2.R2.1g002122.1|protein_coding|-|222I|704974843G>A
53	First pod position	Intercept	1a	704974843	chr1a_704974843_G_A	G	A	0.133	1.17245	0.201648	3.95758e-11	2.97573e-07	4.25968e-09	0.356725	46.7106	Vfaba.Hedin2.R2.1g002121	Vfaba.Hedin2.R2.1g002121.1	10672.5	35.1	No Mercator4 annotation.other annotation available	not classified	atp dependent clp protease binding subunit	no annotation	2.55986	0.474363	17.2038	2.37395	8.61189	314.397	0.192496	27.1317	148.443	synonymous|Vfaba.Hedin2.R2.1g002122|Vfaba.Hedin2.R2.1g002122.1|protein_coding|-|222I|704974843G>A
54	Plant height at end of flowering	Intercept	1a	760636112	chr1a_760636112_C_T	C	T	0.133	4.1841	0.94302	1.55335e-08	1.15434e-05	3.75402e-05	0.0203	24.8131	Vfaba.Hedin2.R2.1g002282	Vfaba.Hedin2.R2.1g002282.3	806.5	15.5.10.2	RNA biosynthesis.DNA-binding transcriptional regulation.undefined DNA-binding domain.GRAS transcription factor	GRAS transcription factor	scarecrow transcription factor	Scarecrow-like protein 8	18.8973	42.4282	34.1097	188.602	36.2347	4.17784	10.3981	9.6245	4.87257	intron|Vfaba.Hedin2.R2.1g002282||protein_coding
54	Plant height at end of flowering	Intercept	1a	760636112	chr1a_760636112_C_T	C	T	0.133	4.1841	0.94302	1.55335e-08	1.15434e-05	3.75402e-05	0.0203	24.8131	Vfaba.Hedin2.R2.1g002282	Vfaba.Hedin2.R2.1g002282.1	1139	15.5.10.2	RNA biosynthesis.DNA-binding transcriptional regulation.undefined DNA-binding domain.GRAS transcription factor	GRAS transcription factor	arath scarecrow protein	Scarecrow-like protein 8	18.8973	42.4282	34.1097	188.602	36.2347	4.17784	10.3981	9.6245	4.87257	intron|Vfaba.Hedin2.R2.1g002282||protein_coding
54	Plant height at end of flowering	Intercept	1a	760636112	chr1a_760636112_C_T	C	T	0.133	4.1841	0.94302	1.55335e-08	1.15434e-05	3.75402e-05	0.0203	24.8131	Vfaba.Hedin2.R2.1g002282	Vfaba.Hedin2.R2.1g002282.2	1339	15.5.10.2	RNA biosynthesis.DNA-binding transcriptional regulation.undefined DNA-binding domain.GRAS transcription factor	GRAS transcription factor	scarecrow transcription factor	Scarecrow-like protein 8	18.8973	42.4282	34.1097	188.602	36.2347	4.17784	10.3981	9.6245	4.87257	intron|Vfaba.Hedin2.R2.1g002282||protein_coding
54	Plant height at maturity	Intercept	1a	760636112	chr1a_760636112_C_T	C	T	0.133	4.89344	1.07345	4.32597e-10	1.44977e-05	2.39453e-05	0.0198417	13.2543	Vfaba.Hedin2.R2.1g002282	Vfaba.Hedin2.R2.1g002282.3	806.5	15.5.10.2	RNA biosynthesis.DNA-binding transcriptional regulation.undefined DNA-binding domain.GRAS transcription factor	GRAS transcription factor	scarecrow transcription factor	Scarecrow-like protein 8	18.8973	42.4282	34.1097	188.602	36.2347	4.17784	10.3981	9.6245	4.87257	intron|Vfaba.Hedin2.R2.1g002282||protein_coding
54	Plant height at maturity	Intercept	1a	760636112	chr1a_760636112_C_T	C	T	0.133	4.89344	1.07345	4.32597e-10	1.44977e-05	2.39453e-05	0.0198417	13.2543	Vfaba.Hedin2.R2.1g002282	Vfaba.Hedin2.R2.1g002282.1	1139	15.5.10.2	RNA biosynthesis.DNA-binding transcriptional regulation.undefined DNA-binding domain.GRAS transcription factor	GRAS transcription factor	arath scarecrow protein	Scarecrow-like protein 8	18.8973	42.4282	34.1097	188.602	36.2347	4.17784	10.3981	9.6245	4.87257	intron|Vfaba.Hedin2.R2.1g002282||protein_coding
54	Plant height at maturity	Intercept	1a	760636112	chr1a_760636112_C_T	C	T	0.133	4.89344	1.07345	4.32597e-10	1.44977e-05	2.39453e-05	0.0198417	13.2543	Vfaba.Hedin2.R2.1g002282	Vfaba.Hedin2.R2.1g002282.2	1339	15.5.10.2	RNA biosynthesis.DNA-binding transcriptional regulation.undefined DNA-binding domain.GRAS transcription factor	GRAS transcription factor	scarecrow transcription factor	Scarecrow-like protein 8	18.8973	42.4282	34.1097	188.602	36.2347	4.17784	10.3981	9.6245	4.87257	intron|Vfaba.Hedin2.R2.1g002282||protein_coding
55	Pod number per node	Slope (synCov)	1a	803696606	chr1a_803696606_T_C	T	C	0.142	0.00533519	0.00111874	3.61251e-08	2.89616e-06	0.00422259	0.02755	27.252	Vfaba.Hedin2.R2.1g002394	Vfaba.Hedin2.R2.1g002394.3	3779	35.1	No Mercator4 annotation.other annotation available	not classified	set domain containing protein	Protein SET DOMAIN GROUP 41	1.82882	1.12686	0.768612	0.922703	0.496488	2.29378	0.887927	0.679632	1.53873	synonymous|Vfaba.Hedin2.R2.1g002394|Vfaba.Hedin2.R2.1g002394.5|protein_coding|+|44Y|803696606T>C
55	Pod number per node	Slope (synCov)	1a	803696606	chr1a_803696606_T_C	T	C	0.142	0.00533519	0.00111874	3.61251e-08	2.89616e-06	0.00422259	0.02755	27.252	Vfaba.Hedin2.R2.1g002394	Vfaba.Hedin2.R2.1g002394.2	3784.5	35.1	No Mercator4 annotation.other annotation available	not classified	set domain containing protein	Protein SET DOMAIN GROUP 41	1.82882	1.12686	0.768612	0.922703	0.496488	2.29378	0.887927	0.679632	1.53873	synonymous|Vfaba.Hedin2.R2.1g002394|Vfaba.Hedin2.R2.1g002394.5|protein_coding|+|44Y|803696606T>C
55	Pod number per node	Slope (synCov)	1a	803696606	chr1a_803696606_T_C	T	C	0.142	0.00533519	0.00111874	3.61251e-08	2.89616e-06	0.00422259	0.02755	27.252	Vfaba.Hedin2.R2.1g002394	Vfaba.Hedin2.R2.1g002394.1	4162.5	35.1	No Mercator4 annotation.other annotation available	not classified	set domain containing protein	Protein SET DOMAIN GROUP 41	1.82882	1.12686	0.768612	0.922703	0.496488	2.29378	0.887927	0.679632	1.53873	synonymous|Vfaba.Hedin2.R2.1g002394|Vfaba.Hedin2.R2.1g002394.5|protein_coding|+|44Y|803696606T>C
55	Pod number per node	Slope (synCov)	1a	803696606	chr1a_803696606_T_C	T	C	0.142	0.00533519	0.00111874	3.61251e-08	2.89616e-06	0.00422259	0.02755	27.252	Vfaba.Hedin2.R2.1g002394	Vfaba.Hedin2.R2.1g002394.4	4243	35.1	No Mercator4 annotation.other annotation available	not classified	set domain containing protein	Protein SET DOMAIN GROUP 41	1.82882	1.12686	0.768612	0.922703	0.496488	2.29378	0.887927	0.679632	1.53873	synonymous|Vfaba.Hedin2.R2.1g002394|Vfaba.Hedin2.R2.1g002394.5|protein_coding|+|44Y|803696606T>C
55	Pod number per node	Slope (synCov)	1a	803696606	chr1a_803696606_T_C	T	C	0.142	0.00533519	0.00111874	3.61251e-08	2.89616e-06	0.00422259	0.02755	27.252	Vfaba.Hedin2.R2.1g002394	Vfaba.Hedin2.R2.1g002394.5	4540.5	35.1	No Mercator4 annotation.other annotation available	not classified	set domain containing protein	Protein SET DOMAIN GROUP 41	1.82882	1.12686	0.768612	0.922703	0.496488	2.29378	0.887927	0.679632	1.53873	synonymous|Vfaba.Hedin2.R2.1g002394|Vfaba.Hedin2.R2.1g002394.5|protein_coding|+|44Y|803696606T>C
55	Pod number per node	Slope (synCov)	1a	803696606	chr1a_803696606_T_C	T	C	0.142	0.00533519	0.00111874	3.61251e-08	2.89616e-06	0.00422259	0.02755	27.252	Vfaba.Hedin2.R2.1g002394	Vfaba.Hedin2.R2.1g002394.8	8614	35.1	No Mercator4 annotation.other annotation available	not classified	set domain containing protein	Protein SET DOMAIN GROUP 41	1.82882	1.12686	0.768612	0.922703	0.496488	2.29378	0.887927	0.679632	1.53873	synonymous|Vfaba.Hedin2.R2.1g002394|Vfaba.Hedin2.R2.1g002394.5|protein_coding|+|44Y|803696606T>C
55	Pod number per node	Slope (synCov)	1a	803696606	chr1a_803696606_T_C	T	C	0.142	0.00533519	0.00111874	3.61251e-08	2.89616e-06	0.00422259	0.02755	27.252	Vfaba.Hedin2.R2.1g002394	Vfaba.Hedin2.R2.1g002394.6	8629	35.1	No Mercator4 annotation.other annotation available	not classified	set domain containing protein	Protein SET DOMAIN GROUP 41	1.82882	1.12686	0.768612	0.922703	0.496488	2.29378	0.887927	0.679632	1.53873	synonymous|Vfaba.Hedin2.R2.1g002394|Vfaba.Hedin2.R2.1g002394.5|protein_coding|+|44Y|803696606T>C
55	Pod number per node	Slope (synCov)	1a	803696606	chr1a_803696606_T_C	T	C	0.142	0.00533519	0.00111874	3.61251e-08	2.89616e-06	0.00422259	0.02755	27.252	Vfaba.Hedin2.R2.1g002394	Vfaba.Hedin2.R2.1g002394.7	8753.5	35.1	No Mercator4 annotation.other annotation available	not classified	set domain containing protein	Protein SET DOMAIN GROUP 41	1.82882	1.12686	0.768612	0.922703	0.496488	2.29378	0.887927	0.679632	1.53873	synonymous|Vfaba.Hedin2.R2.1g002394|Vfaba.Hedin2.R2.1g002394.5|protein_coding|+|44Y|803696606T>C
56	Pod length	Slope (unkCov)	1a	945284663	chr1a_945284663_G_A	G	A	0.817	-0.347603	0.0752267	1.5711e-08	5.07256e-06	0.000251852	0.00115833	12.153	Vfaba.Hedin2.R2.1g002854	Vfaba.Hedin2.R2.1g002854.1	1450	35.1	No Mercator4 annotation.other annotation available	not classified	rna binding kh domain containing protein	RNA-binding KH domain-containing protein RCF3	34.3474	42.8237	31.4289	64.8429	20.6164	22.0545	57.9495	16.6448	23.8197	.
57	Seed number per pod	Slope (synCov)	1b	1038140909	chr1b_1038140909_T_C	T	C	0.122	0.0217969	0.00517433	6.06548e-10	4.47932e-05	0.0066153	0.00878333	7.06729	NA	NA	NA	NA	NA	NA	NA	NA	NA	NA	NA	NA	NA	NA	NA	NA	NA	.
58	End of flowering	Intercept	1b	121038159	chr1b_121038159_T_G	T	G	0.057	2.33789	0.542184	1.40814e-15	4.417e-05	4.30608e-05	0.001	41.9719	Vfaba.Hedin2.R2.1g005815	Vfaba.Hedin2.R2.1g005815.1	488.5	13.6.2	Cell division.mitochondrion/peroxisome binary fission.DRP3-recruiting factor *(FIS1)	DRP3-dynamin recruiting factor *(FIS1)	mitochondrial fission protein	Mitochondrial fission 1 protein A	81.2755	48.9166	63.475	102.016	62.6247	59.2611	199.455	97.4864	41.5026	intron|Vfaba.Hedin2.R2.1g005815||protein_coding
59	End of flowering	Slope (synCov)	1b	1469247046	chr1b_1469247046_A_T	A	T	0.108	0.213394	0.0609207	1.82037e-10	0.000464095	0.000780264	0.0408417	15.6242	Vfaba.Hedin2.R2.1g010841	Vfaba.Hedin2.R2.1g010841.1	40183	35.2	No Mercator4 annotation.no other annotation available	not classified	no annotation	no annotation	1.21615	0.15712	0.2769	0	5.274	9121.84	6.59622	194.529	10172.7	.
60	Pod number per node	Slope (unkCov)	1b	210200081	chr1b_210200081_G_T	G	T	0.113	0.0856741	0.0159996	3.43022e-09	1.57859e-07	7.51522e-07	0.0283667	31.1307	Vfaba.Hedin2.R2.1g006193	Vfaba.Hedin2.R2.1g006193.1	1932	24.2.3.4.1	Solute transport.carrier-mediated transport.APC superfamily.AAAP family.amino acid transporter *(AAP)	amino acid transporter *(AAP)	aa trans domain containing protein	Probable amino acid permease 7	25.0079	9.75613	17.3797	9.91186	20.4707	24.1571	18.9609	44.1935	30.8057	.
61	Seed number per pod	Slope (unkCov)	1b	332124565	chr1b_332124565_C_A	C	A	0.063	0.412251	0.0649592	8.78093e-05	8.5304e-10	2.15112e-10	0.148442	4.90118	Vfaba.Hedin2.R2.1g006592	Vfaba.Hedin2.R2.1g006592.3	306.5	35.1	No Mercator4 annotation.other annotation available	not classified	dna methyladenine glycosylase i	no annotation	11.9999	12.8602	3.53311	0.179592	25.2947	11.6115	11.0382	69.5163	24.8992	intron|Vfaba.Hedin2.R2.1g006592||protein_coding
61	Seed number per pod	Slope (unkCov)	1b	332124565	chr1b_332124565_C_A	C	A	0.063	0.412251	0.0649592	8.78093e-05	8.5304e-10	2.15112e-10	0.148442	4.90118	Vfaba.Hedin2.R2.1g006592	Vfaba.Hedin2.R2.1g006592.1	378.5	35.1	No Mercator4 annotation.other annotation available	not classified	dna methyladenine glycosylase i	no annotation	11.9999	12.8602	3.53311	0.179592	25.2947	11.6115	11.0382	69.5163	24.8992	intron|Vfaba.Hedin2.R2.1g006592||protein_coding
61	Seed number per pod	Slope (unkCov)	1b	332124565	chr1b_332124565_C_A	C	A	0.063	0.412251	0.0649592	8.78093e-05	8.5304e-10	2.15112e-10	0.148442	4.90118	Vfaba.Hedin2.R2.1g006592	Vfaba.Hedin2.R2.1g006592.2	1752	35.1	No Mercator4 annotation.other annotation available	not classified	dna methyladenine glycosylase i	no annotation	11.9999	12.8602	3.53311	0.179592	25.2947	11.6115	11.0382	69.5163	24.8992	intron|Vfaba.Hedin2.R2.1g006592||protein_coding
61	Seed number per pod	Slope (unkCov)	1b	332124565	chr1b_332124565_C_A	C	A	0.063	0.412251	0.0649592	8.78093e-05	8.5304e-10	2.15112e-10	0.148442	4.90118	Vfaba.Hedin2.R2.1g006593	Vfaba.Hedin2.R2.1g006593.1	26999	35.2	No Mercator4 annotation.no other annotation available	not classified	no annotation	no annotation	90.987	39.0542	80.8507	89.3821	27.9275	100.799	10.5748	155.363	29.026	intron|Vfaba.Hedin2.R2.1g006592||protein_coding
61	Seed number per pod	Slope (unkCov)	1b	332124565	chr1b_332124565_C_A	C	A	0.063	0.412251	0.0649592	8.78093e-05	8.5304e-10	2.15112e-10	0.148442	4.90118	Vfaba.Hedin2.R2.1g006593	Vfaba.Hedin2.R2.1g006593.2	27145	35.2	No Mercator4 annotation.no other annotation available	not classified	no annotation	no annotation	90.987	39.0542	80.8507	89.3821	27.9275	100.799	10.5748	155.363	29.026	intron|Vfaba.Hedin2.R2.1g006592||protein_coding
62	Seed number per pod	Slope (unkCov)	1b	656505145	chr1b_656505145_A_G	A	G	0.065	0.379599	0.0625792	0.0245842	4.0572e-09	6.63057e-06	0.00643333	2.79017	NA	NA	NA	NA	NA	NA	NA	NA	NA	NA	NA	NA	NA	NA	NA	NA	NA	.
63	Seed number per pod	Slope (synCov)	1b	668853786	chr1b_668853786_T_C	T	C	0.128	-0.0171745	0.00465478	1.26779e-11	0.000698557	0.00179667	0.0181	8.06577	Vfaba.Hedin2.R2.1g007747	Vfaba.Hedin2.R2.1g007747.1	1985.5	21.3.2.2.7.6	Cell wall organisation.pectin.rhamnogalacturonan I.modification and degradation.beta-galactosidase activities.beta-galactosidase *(MUM2)	beta-galactosidase *(MUM2)	beta galactosidase	Beta-galactosidase 13	0.0898494	0.194815	0.0141937	0.118226	0.260957	0.0309006	0.0161775	0.0291583	0.0755883	intron|Vfaba.Hedin2.R2.1g007747||protein_coding
63	Seed number per pod	Slope (synCov)	1b	668853786	chr1b_668853786_T_C	T	C	0.128	-0.0171745	0.00465478	1.26779e-11	0.000698557	0.00179667	0.0181	8.06577	Vfaba.Hedin2.R2.1g007747	Vfaba.Hedin2.R2.1g007747.2	2909.5	35.1	No Mercator4 annotation.other annotation available	not classified	quality protein beta galactosidase	Beta-galactosidase 11	0.0898494	0.194815	0.0141937	0.118226	0.260957	0.0309006	0.0161775	0.0291583	0.0755883	intron|Vfaba.Hedin2.R2.1g007747||protein_coding
63	Seed number per pod	Slope (synCov)	1b	668853786	chr1b_668853786_T_C	T	C	0.128	-0.0171745	0.00465478	1.26779e-11	0.000698557	0.00179667	0.0181	8.06577	Vfaba.Hedin2.R2.1g007748	Vfaba.Hedin2.R2.1g007748.1	6489.5	4.5.1.2	Amino acid metabolism.shikimate group amino acid biosynthesis.shikimate pathway.3-dehydroquinate synthase *(DHQS)	3-dehydroquinate synthase *(DHQS)	3 dehydroquinate synthase	3-dehydroquinate synthase, chloroplastic	108.8	122.782	132.749	106.255	148.072	141.162	33.9514	104.534	227.545	intron|Vfaba.Hedin2.R2.1g007747||protein_coding
64	First pod position	Intercept	1b	69703344	chr1b_69703344_A_G	A	G	0.372	0.350539	0.0912067	3.59323e-10	0.000161614	0.00103033	0.193458	8.25715	Vfaba.Hedin2.R2.1g005648	Vfaba.Hedin2.R2.1g005648.1	7154	13.2.5.1.2	Cell division.cell cycle organisation.sister chromatid separation.cohesin regulator complex.component *(SMC3/TTN7)	component *(SMC3/TTN7) of cohesin regulator complex	structural maintenance of chromosomes protein	Structural maintenance of chromosomes protein 3	8.26345	14.2008	7.00923	6.51362	13.5441	13.0307	25.3587	10.3114	8.97647	intron|Vfaba.Hedin2.R2.1g005648||protein_coding
65	End of flowering	Intercept	1b	722963728	chr1b_722963728_T_C	T	C	0.881	-1.24902	0.288477	3.56821e-12	1.83319e-05	3.24473e-05	0.00435833	6.34176	Vfaba.Hedin2.R2.1g007936	Vfaba.Hedin2.R2.1g007936.1	195	21.6.3.1	Cell wall organisation.lignin.monolignol glycosylation and deglycosylation.coniferyl-alcohol glucosyltransferase *(UGT72E)	coniferyl-alcohol glucosyltransferase *(UGT72E)	arath udp glycosyltransferase	UDP-glycosyltransferase 72E1	18.751	2.49791	48.2601	1.23291	11.9574	168.842	12.442	44.4433	231.336	missense|Vfaba.Hedin2.R2.1g007936|Vfaba.Hedin2.R2.1g007936.1|protein_coding|-|315K>315R|722963728T>C
66	Pod length	Intercept	1b	738641207	chr1b_738641207_A_G	A	G	0.158	0.33073	0.0609914	2.46382e-18	1.13343e-07	7.08026e-07	0.167217	13.3854	Vfaba.Hedin2.R2.1g007983	Vfaba.Hedin2.R2.1g007983.1	731.5	35.1	No Mercator4 annotation.other annotation available	not classified	apt domain containing protein	no annotation	162.34	56.5134	260.726	64.9249	393.845	1968.54	13.7841	231.607	2240.51	synonymous|Vfaba.Hedin2.R2.1g007982|Vfaba.Hedin2.R2.1g007982.1|protein_coding|-|53A|738641207A>G
66	Pod length	Intercept	1b	738641207	chr1b_738641207_A_G	A	G	0.158	0.33073	0.0609914	2.46382e-18	1.13343e-07	7.08026e-07	0.167217	13.3854	Vfaba.Hedin2.R2.1g007982	Vfaba.Hedin2.R2.1g007982.1	1623	12.2.5	Chromatin organisation.histone chaperone activities.histone chaperone *(NASP)	histone chaperone *(NASP)	shni tpr domain containing protein	no annotation	45.9708	71.1878	28.5271	77.2181	29.2795	29.5985	18.3834	24.081	31.1008	synonymous|Vfaba.Hedin2.R2.1g007982|Vfaba.Hedin2.R2.1g007982.1|protein_coding|-|53A|738641207A>G
67	Seed number per pod	Slope (unkCov)	2	1208589828	chr2_1208589828_T_C	T	C	0.068	0.363391	0.0660103	0.00586847	7.19241e-08	0.000426508	0.012	2.55808	Vfaba.Hedin2.R2.2g015252	Vfaba.Hedin2.R2.2g015252.1	151.5	35.2	No Mercator4 annotation.no other annotation available	not classified	no annotation	no annotation	3.91863	9.09535	6.58056	5.53346	7.57389	8.29443	21.5561	5.70117	4.54913	intron|Vfaba.Hedin2.R2.2g015252||protein_coding
67	Seed number per pod	Slope (unkCov)	2	1208589828	chr2_1208589828_T_C	T	C	0.068	0.363391	0.0660103	0.00586847	7.19241e-08	0.000426508	0.012	2.55808	Vfaba.Hedin2.R2.2g015252	Vfaba.Hedin2.R2.2g015252.2	512	35.1	No Mercator4 annotation.other annotation available	not classified	protein argonaute 4a	Protein argonaute 4	3.91863	9.09535	6.58056	5.53346	7.57389	8.29443	21.5561	5.70117	4.54913	intron|Vfaba.Hedin2.R2.2g015252||protein_coding
67	Seed number per pod	Slope (unkCov)	2	1208589828	chr2_1208589828_T_C	T	C	0.068	0.363391	0.0660103	0.00586847	7.19241e-08	0.000426508	0.012	2.55808	Vfaba.Hedin2.R2.2g015253	Vfaba.Hedin2.R2.2g015253.1	1993	35.1	No Mercator4 annotation.other annotation available	not classified	short chain dehydrogenase reductase 2a	no annotation	5.91067	12.3305	10.7209	8.88751	14.0584	14.1116	46.1848	10.3594	9.14125	intron|Vfaba.Hedin2.R2.2g015252||protein_coding
67	Seed number per pod	Slope (unkCov)	2	1208589828	chr2_1208589828_T_C	T	C	0.068	0.363391	0.0660103	0.00586847	7.19241e-08	0.000426508	0.012	2.55808	Vfaba.Hedin2.R2.2g015254	Vfaba.Hedin2.R2.2g015254.1	18678	35.1	No Mercator4 annotation.other annotation available	not classified	auxin responsive protein	no annotation	0.395199	0.36149	1.27663	0.168904	1.97448	8.65813	0.138639	1.84224	1.64258	intron|Vfaba.Hedin2.R2.2g015252||protein_coding
67	Seed number per pod	Slope (unkCov)	2	1208589828	chr2_1208589828_T_C	T	C	0.068	0.363391	0.0660103	0.00586847	7.19241e-08	0.000426508	0.012	2.55808	Vfaba.Hedin2.R2.2g015254	Vfaba.Hedin2.R2.2g015254.2	20106.5	35.1	No Mercator4 annotation.other annotation available	not classified	ribosomal protein s7	no annotation	0.395199	0.36149	1.27663	0.168904	1.97448	8.65813	0.138639	1.84224	1.64258	intron|Vfaba.Hedin2.R2.2g015252||protein_coding
68	Seed number per pod	Intercept	2	1233426120	chr2_1233426120_T_C	T	C	0.052	0.312949	0.051247	6.74832e-09	3.23627e-09	3.3815e-09	0.345508	24.6891	Vfaba.Hedin2.R2.2g015340	Vfaba.Hedin2.R2.2g015340.1	16437	35.1	No Mercator4 annotation.other annotation available	not classified	glycosyltransferase bc isoform x2	Glycosyltransferase BC10	0.0171995	0.0454045	0.157876	0.048668	0.119591	0.0297346	0.00705494	1.17799	0.0493874	.
68	Seed number per pod	Intercept	2	1233426120	chr2_1233426120_T_C	T	C	0.052	0.312949	0.051247	6.74832e-09	3.23627e-09	3.3815e-09	0.345508	24.6891	Vfaba.Hedin2.R2.2g015339	Vfaba.Hedin2.R2.2g015339.1	34348.5	35.1	No Mercator4 annotation.other annotation available	not classified	protein fam32a	no annotation	37.9657	8.05866	26.5125	53.6776	42.2382	0.210538	2.38071	15.8332	1.73035	.
68	Seed number per pod	Slope (unkCov)	2	1233426120	chr2_1233426120_T_C	T	C	0.052	0.399423	0.0679427	0.00234243	1.02923e-08	3.55875e-11	0.0619667	14.9731	Vfaba.Hedin2.R2.2g015340	Vfaba.Hedin2.R2.2g015340.1	16437	35.1	No Mercator4 annotation.other annotation available	not classified	glycosyltransferase bc isoform x2	Glycosyltransferase BC10	0.0171995	0.0454045	0.157876	0.048668	0.119591	0.0297346	0.00705494	1.17799	0.0493874	.
68	Seed number per pod	Slope (unkCov)	2	1233426120	chr2_1233426120_T_C	T	C	0.052	0.399423	0.0679427	0.00234243	1.02923e-08	3.55875e-11	0.0619667	14.9731	Vfaba.Hedin2.R2.2g015339	Vfaba.Hedin2.R2.2g015339.1	34348.5	35.1	No Mercator4 annotation.other annotation available	not classified	protein fam32a	no annotation	37.9657	8.05866	26.5125	53.6776	42.2382	0.210538	2.38071	15.8332	1.73035	.
69	Seed number per pod	Slope (unkCov)	2	1379732730	chr2_1379732730_T_G	T	G	0.063	0.460438	0.0649604	0.00405129	1.20501e-11	5.47037e-08	0.52575	13.5485	Vfaba.Hedin2.R2.2g015801	Vfaba.Hedin2.R2.2g015801.1	2229	24.2.2.2.2	Solute transport.carrier-mediated transport.MFS superfamily.DHA-1 family.metal chelator transporter *(TCR)	metal chelator transporter *(TCR)	mfs domain containing protein	no annotation	1.37593	0.0781362	2.23877	0.0361856	0.433627	1.37793	0.357315	3.57727	1.97368	splice_region|Vfaba.Hedin2.R2.2g015801|Vfaba.Hedin2.R2.2g015801.1|protein_coding
69	Seed number per pod	Slope (synCov)	2	1379732730	chr2_1379732730_T_G	T	G	0.063	0.0346874	0.00648401	5.69543e-10	3.90128e-07	5.47037e-08	0.0674167	32.736	Vfaba.Hedin2.R2.2g015801	Vfaba.Hedin2.R2.2g015801.1	2229	24.2.2.2.2	Solute transport.carrier-mediated transport.MFS superfamily.DHA-1 family.metal chelator transporter *(TCR)	metal chelator transporter *(TCR)	mfs domain containing protein	no annotation	1.37593	0.0781362	2.23877	0.0361856	0.433627	1.37793	0.357315	3.57727	1.97368	splice_region|Vfaba.Hedin2.R2.2g015801|Vfaba.Hedin2.R2.2g015801.1|protein_coding
70	Seed number per pod	Slope (unkCov)	2	1380033850	chr2_1380033850_A_T	A	T	0.054	0.452292	0.0752925	0.527504	5.46356e-09	1.2179e-08	0.00116667	1.30999	Vfaba.Hedin2.R2.2g015803	Vfaba.Hedin2.R2.2g015803.1	22	1.1.3.1	Photosynthesis.photophosphorylation.Cytb6/f to PS-I electron carriers.plastocyanin copper-protein *(PetE)	plastocyanin electron carrier	plastocyanin chloroplastic	Plastocyanin, chloroplastic	1351.59	506.737	2695.52	1125.34	485.103	25192.7	11.6411	2131.96	19642.7	synonymous|Vfaba.Hedin2.R2.2g015803|Vfaba.Hedin2.R2.2g015803.1|protein_coding|-|92A|1380033850A>T
70	Seed number per pod	Slope (unkCov)	2	1380033850	chr2_1380033850_A_T	A	T	0.054	0.452292	0.0752925	0.527504	5.46356e-09	1.2179e-08	0.00116667	1.30999	Vfaba.Hedin2.R2.2g015802	Vfaba.Hedin2.R2.2g015802.2	2592	50.3.1	Enzyme classification.EC_3 hydrolases.EC_3-1 hydrolase acting on ester bond	EC_3.1 hydrolase acting on ester bond	phospholipase d alpha	Phospholipase D delta	0.141134	0.180955	0.0128625	0.510645	11.0304	0.210729	0.216895	0.16073	0.289671	synonymous|Vfaba.Hedin2.R2.2g015803|Vfaba.Hedin2.R2.2g015803.1|protein_coding|-|92A|1380033850A>T
70	Seed number per pod	Slope (unkCov)	2	1380033850	chr2_1380033850_A_T	A	T	0.054	0.452292	0.0752925	0.527504	5.46356e-09	1.2179e-08	0.00116667	1.30999	Vfaba.Hedin2.R2.2g015802	Vfaba.Hedin2.R2.2g015802.1	4339	5.2.10.2.4.3	Lipid metabolism.glycerolipid metabolism.glycerolipid degradation.phospholipase activities.phospholipase D activities.phospholipase-D *(PLD-delta)	phospholipase-D *(PLD-delta)	phospholipase d alpha	Phospholipase D delta	0.141134	0.180955	0.0128625	0.510645	11.0304	0.210729	0.216895	0.16073	0.289671	synonymous|Vfaba.Hedin2.R2.2g015803|Vfaba.Hedin2.R2.2g015803.1|protein_coding|-|92A|1380033850A>T
71	Seed number per pod	Slope (unkCov)	2	1380943634	chr2_1380943634_A_G	A	G	0.052	0.450542	0.0710802	0.00869724	8.98648e-10	1.55298e-13	0.08035	1.40303e-05	Vfaba.Hedin2.R2.2g015804	Vfaba.Hedin2.R2.2g015804.1	194	12.1.3.1	Chromatin organisation.chromatin structure.DNA bending.architectural protein *(HMG-B)	DNA bending architectural protein *(HMG-B)	high mobility group b protein	High mobility group B protein 9	0.295597	0.833919	0.107779	0.172001	0.185164	17.3365	0.0854589	0.0803763	2.75694	intron|Vfaba.Hedin2.R2.2g015804||protein_coding
71	Seed number per pod	Slope (unkCov)	2	1380943634	chr2_1380943634_A_G	A	G	0.052	0.450542	0.0710802	0.00869724	8.98648e-10	1.55298e-13	0.08035	1.40303e-05	Vfaba.Hedin2.R2.2g015804	Vfaba.Hedin2.R2.2g015804.2	404.5	35.1	No Mercator4 annotation.other annotation available	not classified	high mobility group b protein	High mobility group B protein 9	0.295597	0.833919	0.107779	0.172001	0.185164	17.3365	0.0854589	0.0803763	2.75694	intron|Vfaba.Hedin2.R2.2g015804||protein_coding
72	Seed number per pod	Slope (unkCov)	2	1679794167	chr2_1679794167_G_A	G	A	0.11	0.286099	0.0526345	0.0243034	1.02969e-07	0.00396138	0.00141667	0.839727	Vfaba.Hedin2.R2.2g016877	Vfaba.Hedin2.R2.2g016877.1	473.5	35.1	No Mercator4 annotation.other annotation available	not classified	macrophage migration inhibitory factor homolog	no annotation	92.6886	85.9065	126.699	164.716	87.7845	124.825	64.0158	95.3832	159.663	splice_region|Vfaba.Hedin2.R2.2g016877|Vfaba.Hedin2.R2.2g016877.1|protein_coding
72	Seed number per pod	Slope (unkCov)	2	1679794167	chr2_1679794167_G_A	G	A	0.11	0.286099	0.0526345	0.0243034	1.02969e-07	0.00396138	0.00141667	0.839727	Vfaba.Hedin2.R2.2g016876	Vfaba.Hedin2.R2.2g016876.1	7299	22.6.4.3.2	Vesicle trafficking.vesicle tethering.RAB-GTPase membrane association.RAB-GDI displacement factor (GDF) activities.B-G-class Rab-GDF protein	B-G-class Rab-GDF protein	pra family protein	PRA1 family protein B4	271.684	150.641	499.206	175	305.624	250.677	89.3714	460.85	269.435	splice_region|Vfaba.Hedin2.R2.2g016877|Vfaba.Hedin2.R2.2g016877.1|protein_coding
73	Rust	Intercept	2	243353923	chr2_243353923_A_T	A	T	0.203	0.146497	0.0343714	1.66439e-08	2.53476e-05	7.33455e-05	0.002475	7.88699	Vfaba.Hedin2.R2.2g012009	Vfaba.Hedin2.R2.2g012009.1	644.5	35.1	No Mercator4 annotation.other annotation available	not classified	pmd domain containing protein	no annotation	0.796245	0.806714	0.760337	0.41983	0.819618	1.11306	0.11274	0.809634	1.8008	synonymous|Vfaba.Hedin2.R2.2g012009|Vfaba.Hedin2.R2.2g012009.1|protein_coding|-|446S|243353923A>T,synonymous|Vfaba.Hedin2.R2.2g012009|Vfaba.Hedin2.R2.2g012009.2|protein_coding|-|453S|243353923A>T
73	Rust	Intercept	2	243353923	chr2_243353923_A_T	A	T	0.203	0.146497	0.0343714	1.66439e-08	2.53476e-05	7.33455e-05	0.002475	7.88699	Vfaba.Hedin2.R2.2g012009	Vfaba.Hedin2.R2.2g012009.2	655	35.1	No Mercator4 annotation.other annotation available	not classified	pmd domain containing protein	no annotation	0.796245	0.806714	0.760337	0.41983	0.819618	1.11306	0.11274	0.809634	1.8008	synonymous|Vfaba.Hedin2.R2.2g012009|Vfaba.Hedin2.R2.2g012009.1|protein_coding|-|446S|243353923A>T,synonymous|Vfaba.Hedin2.R2.2g012009|Vfaba.Hedin2.R2.2g012009.2|protein_coding|-|453S|243353923A>T
73	Rust	Intercept	2	243353923	chr2_243353923_A_T	A	T	0.203	0.146497	0.0343714	1.66439e-08	2.53476e-05	7.33455e-05	0.002475	7.88699	Vfaba.Hedin2.R2.2g012008	Vfaba.Hedin2.R2.2g012008.1	19054	35.1	No Mercator4 annotation.other annotation available	not classified	pmd domain containing protein	no annotation	0	0	0	0	0.0191784	0	0	0	0	synonymous|Vfaba.Hedin2.R2.2g012009|Vfaba.Hedin2.R2.2g012009.1|protein_coding|-|446S|243353923A>T,synonymous|Vfaba.Hedin2.R2.2g012009|Vfaba.Hedin2.R2.2g012009.2|protein_coding|-|453S|243353923A>T
73	Rust	Intercept	2	243353923	chr2_243353923_A_T	A	T	0.203	0.146497	0.0343714	1.66439e-08	2.53476e-05	7.33455e-05	0.002475	7.88699	Vfaba.Hedin2.R2.2g012007	Vfaba.Hedin2.R2.2g012007.1	41984	18.4.1.33.1	Protein modification.phosphorylation.TKL protein kinase families.RLCK-VII receptor-like protein kinase families.RLCK-VIIa receptor-like protein kinase	RLCK-VIIa receptor-like protein kinase	protein kinase domain containing	Probable serine/threonine-protein kinase PBL23	0.0228811	0	0	0	10.4917	0	0.0190117	0	0.008309	synonymous|Vfaba.Hedin2.R2.2g012009|Vfaba.Hedin2.R2.2g012009.1|protein_coding|-|446S|243353923A>T,synonymous|Vfaba.Hedin2.R2.2g012009|Vfaba.Hedin2.R2.2g012009.2|protein_coding|-|453S|243353923A>T
74	Flower number per node	Intercept	2	327624088	chr2_327624088_T_G	T	G	0.543	0.250486	0.0544098	2.32714e-14	6.58431e-06	0.000104365	0.00851667	3.68116	Vfaba.Hedin2.R2.2g012304	Vfaba.Hedin2.R2.2g012304.1	12745	16.4.2.5.1	RNA processing.RNA homeostasis.Exosome complex.SKI (SUPERKILLER) cytoplasmic regulation complex.RNA helicase component *(SKI2)	RNA helicase component *(SKI2) of SUPERKILLER regulation complex	dexh box atp dependent rna helicase	DExH-box ATP-dependent RNA helicase DExH11	2.38771	4.14013	2.0627	3.13599	1.41964	1.72626	5.20035	1.61456	1.17587	intron|Vfaba.Hedin2.R2.2g012304||protein_coding
75	Flower number per node	Intercept	2	452883029	chr2_452883029_C_A	C	A	0.086	0.502674	0.104657	1.72896e-30	3.46802e-06	5.79419e-05	0.00106667	41.8267	NA	NA	NA	NA	NA	NA	NA	NA	NA	NA	NA	NA	NA	NA	NA	NA	NA	.
76	Flowering time	Intercept	2	642570408	chr2_642570408_C_G	C	G	0.218	0.929551	0.236831	3.44124e-08	0.000232783	5.92493e-05	0.000525	16.8928	Vfaba.Hedin2.R2.2g013557	Vfaba.Hedin2.R2.2g013557.2	1819	27.6.1.3.3.1	Multi-process regulation.phosphoinositide signalling.inositol phosphate metabolism.inositol hexakisphosphate biosynthesis.phytase activities.PAP-type phytase *(PHY1)	PAP-type phytase *(PHY1)	fe 3+ 2+ purple acid phosphatase	Purple acid phosphatase 15	7.02461	1.53917	1.57595	2.45861	5.96189	1.51899	24.2346	3.20612	3.61558	missense|Vfaba.Hedin2.R2.2g013557|Vfaba.Hedin2.R2.2g013557.1|protein_coding|-|3V>3L|642570408C>G,missense|Vfaba.Hedin2.R2.2g013557|Vfaba.Hedin2.R2.2g013557.2|protein_coding|-|17V>17L|642570408C>G
76	Flowering time	Intercept	2	642570408	chr2_642570408_C_G	C	G	0.218	0.929551	0.236831	3.44124e-08	0.000232783	5.92493e-05	0.000525	16.8928	Vfaba.Hedin2.R2.2g013557	Vfaba.Hedin2.R2.2g013557.1	1840	27.6.1.3.3.1	Multi-process regulation.phosphoinositide signalling.inositol phosphate metabolism.inositol hexakisphosphate biosynthesis.phytase activities.PAP-type phytase *(PHY1)	PAP-type phytase *(PHY1)	fe 3+ 2+ purple acid phosphatase	Purple acid phosphatase 15	7.02461	1.53917	1.57595	2.45861	5.96189	1.51899	24.2346	3.20612	3.61558	missense|Vfaba.Hedin2.R2.2g013557|Vfaba.Hedin2.R2.2g013557.1|protein_coding|-|3V>3L|642570408C>G,missense|Vfaba.Hedin2.R2.2g013557|Vfaba.Hedin2.R2.2g013557.2|protein_coding|-|17V>17L|642570408C>G
77	Seed number per pod	Intercept	2	856619153	chr2_856619153_T_G	T	G	0.061	-0.234672	0.0535383	1.22848e-08	2.08718e-05	0.000146737	0.170542	21.5352	Vfaba.Hedin2.R2.2g014138	Vfaba.Hedin2.R2.2g014138.3	442.5	24.2.10.1	Solute transport.carrier-mediated transport.OPT family.iron chelator transporter *(YSL)	iron chelator transporter *(YSL)	metal nicotianamine transporter ysl	Metal-nicotianamine transporter YSL3	2.21872	0.803089	9.10618	0.127717	20.768	60.0806	4.35989	14.6397	18.8538	.
77	Seed number per pod	Intercept	2	856619153	chr2_856619153_T_G	T	G	0.061	-0.234672	0.0535383	1.22848e-08	2.08718e-05	0.000146737	0.170542	21.5352	Vfaba.Hedin2.R2.2g014138	Vfaba.Hedin2.R2.2g014138.2	1310	24.2.10.1	Solute transport.carrier-mediated transport.OPT family.iron chelator transporter *(YSL)	iron chelator transporter *(YSL)	metal nicotianamine transporter ysl	Metal-nicotianamine transporter YSL3	2.21872	0.803089	9.10618	0.127717	20.768	60.0806	4.35989	14.6397	18.8538	.
77	Seed number per pod	Intercept	2	856619153	chr2_856619153_T_G	T	G	0.061	-0.234672	0.0535383	1.22848e-08	2.08718e-05	0.000146737	0.170542	21.5352	Vfaba.Hedin2.R2.2g014138	Vfaba.Hedin2.R2.2g014138.1	1478	24.2.10.1	Solute transport.carrier-mediated transport.OPT family.iron chelator transporter *(YSL)	iron chelator transporter *(YSL)	metal nicotianamine transporter ysl	Metal-nicotianamine transporter YSL3	2.21872	0.803089	9.10618	0.127717	20.768	60.0806	4.35989	14.6397	18.8538	.
78	Seed number per pod	Slope (synCov)	2	937713575	chr2_937713575_C_T	C	T	0.097	0.0357052	0.00595999	8.22303e-13	2.22794e-08	0.000941304	0.305267	18.5782	Vfaba.Hedin2.R2.2g014410	Vfaba.Hedin2.R2.2g014410.2	95	35.1	No Mercator4 annotation.other annotation available	not classified	pentatricopeptide repeat containing protein	Pentatricopeptide repeat-containing protein At1g10270	12.4822	14.2559	11.6617	27.2413	10.1068	10.706	4.5385	10.0986	7.63269	missense|Vfaba.Hedin2.R2.2g014410|Vfaba.Hedin2.R2.2g014410.2|protein_coding|-|373V>373M|937713575C>T,missense|Vfaba.Hedin2.R2.2g014410|Vfaba.Hedin2.R2.2g014410.1|protein_coding|-|582V>582M|937713575C>T,missense|Vfaba.Hedin2.R2.2g014410|Vfaba.Hedin2.R2.2g014410.3|protein_coding|-|582V>582M|937713575C>T,missense|Vfaba.Hedin2.R2.2g014410|Vfaba.Hedin2.R2.2g014410.4|protein_coding|-|271V>271M|93771357…
78	Seed number per pod	Slope (synCov)	2	937713575	chr2_937713575_C_T	C	T	0.097	0.0357052	0.00595999	8.22303e-13	2.22794e-08	0.000941304	0.305267	18.5782	Vfaba.Hedin2.R2.2g014410	Vfaba.Hedin2.R2.2g014410.1	135.5	35.1	No Mercator4 annotation.other annotation available	not classified	pentatricopeptide repeat containing protein	Pentatricopeptide repeat-containing protein At1g10270	12.4822	14.2559	11.6617	27.2413	10.1068	10.706	4.5385	10.0986	7.63269	missense|Vfaba.Hedin2.R2.2g014410|Vfaba.Hedin2.R2.2g014410.2|protein_coding|-|373V>373M|937713575C>T,missense|Vfaba.Hedin2.R2.2g014410|Vfaba.Hedin2.R2.2g014410.1|protein_coding|-|582V>582M|937713575C>T,missense|Vfaba.Hedin2.R2.2g014410|Vfaba.Hedin2.R2.2g014410.3|protein_coding|-|582V>582M|937713575C>T,missense|Vfaba.Hedin2.R2.2g014410|Vfaba.Hedin2.R2.2g014410.4|protein_coding|-|271V>271M|93771357…
78	Seed number per pod	Slope (synCov)	2	937713575	chr2_937713575_C_T	C	T	0.097	0.0357052	0.00595999	8.22303e-13	2.22794e-08	0.000941304	0.305267	18.5782	Vfaba.Hedin2.R2.2g014410	Vfaba.Hedin2.R2.2g014410.3	408.5	35.1	No Mercator4 annotation.other annotation available	not classified	pentatricopeptide repeat containing protein	Pentatricopeptide repeat-containing protein At1g10270	12.4822	14.2559	11.6617	27.2413	10.1068	10.706	4.5385	10.0986	7.63269	missense|Vfaba.Hedin2.R2.2g014410|Vfaba.Hedin2.R2.2g014410.2|protein_coding|-|373V>373M|937713575C>T,missense|Vfaba.Hedin2.R2.2g014410|Vfaba.Hedin2.R2.2g014410.1|protein_coding|-|582V>582M|937713575C>T,missense|Vfaba.Hedin2.R2.2g014410|Vfaba.Hedin2.R2.2g014410.3|protein_coding|-|582V>582M|937713575C>T,missense|Vfaba.Hedin2.R2.2g014410|Vfaba.Hedin2.R2.2g014410.4|protein_coding|-|271V>271M|93771357…
78	Seed number per pod	Slope (synCov)	2	937713575	chr2_937713575_C_T	C	T	0.097	0.0357052	0.00595999	8.22303e-13	2.22794e-08	0.000941304	0.305267	18.5782	Vfaba.Hedin2.R2.2g014410	Vfaba.Hedin2.R2.2g014410.4	408.5	35.1	No Mercator4 annotation.other annotation available	not classified	pentatricopeptide repeat containing protein	Pentatricopeptide repeat-containing protein At1g10270	12.4822	14.2559	11.6617	27.2413	10.1068	10.706	4.5385	10.0986	7.63269	missense|Vfaba.Hedin2.R2.2g014410|Vfaba.Hedin2.R2.2g014410.2|protein_coding|-|373V>373M|937713575C>T,missense|Vfaba.Hedin2.R2.2g014410|Vfaba.Hedin2.R2.2g014410.1|protein_coding|-|582V>582M|937713575C>T,missense|Vfaba.Hedin2.R2.2g014410|Vfaba.Hedin2.R2.2g014410.3|protein_coding|-|582V>582M|937713575C>T,missense|Vfaba.Hedin2.R2.2g014410|Vfaba.Hedin2.R2.2g014410.4|protein_coding|-|271V>271M|93771357…
78	Seed number per pod	Slope (synCov)	2	937713575	chr2_937713575_C_T	C	T	0.097	0.0357052	0.00595999	8.22303e-13	2.22794e-08	0.000941304	0.305267	18.5782	Vfaba.Hedin2.R2.2g014411	Vfaba.Hedin2.R2.2g014411.1	3057	35.1	No Mercator4 annotation.other annotation available	not classified	grf type domain containing protein	no annotation	0	0.0730323	0	0	0	0	0	0	0	missense|Vfaba.Hedin2.R2.2g014410|Vfaba.Hedin2.R2.2g014410.2|protein_coding|-|373V>373M|937713575C>T,missense|Vfaba.Hedin2.R2.2g014410|Vfaba.Hedin2.R2.2g014410.1|protein_coding|-|582V>582M|937713575C>T,missense|Vfaba.Hedin2.R2.2g014410|Vfaba.Hedin2.R2.2g014410.3|protein_coding|-|582V>582M|937713575C>T,missense|Vfaba.Hedin2.R2.2g014410|Vfaba.Hedin2.R2.2g014410.4|protein_coding|-|271V>271M|93771357…
78	Seed number per pod	Slope (synCov)	2	937713575	chr2_937713575_C_T	C	T	0.097	0.0357052	0.00595999	8.22303e-13	2.22794e-08	0.000941304	0.305267	18.5782	Vfaba.Hedin2.R2.2g014409	Vfaba.Hedin2.R2.2g014409.1	5597.5	12.1.1.1.1	Chromatin organisation.chromatin structure.DNA wrapping.histone H2A-H2B dimer.histone *(H2A/HTA)	histone *(H2A/HTA)	histone h2a 2 1	Histone H2A.1	374.371	966.878	149.205	822.021	156.87	63.6827	51.7965	150.98	158.309	missense|Vfaba.Hedin2.R2.2g014410|Vfaba.Hedin2.R2.2g014410.2|protein_coding|-|373V>373M|937713575C>T,missense|Vfaba.Hedin2.R2.2g014410|Vfaba.Hedin2.R2.2g014410.1|protein_coding|-|582V>582M|937713575C>T,missense|Vfaba.Hedin2.R2.2g014410|Vfaba.Hedin2.R2.2g014410.3|protein_coding|-|582V>582M|937713575C>T,missense|Vfaba.Hedin2.R2.2g014410|Vfaba.Hedin2.R2.2g014410.4|protein_coding|-|271V>271M|93771357…
79	Seed number per pod	Intercept	2	940470669	chr2_940470669_C_T	C	T	0.106	0.205653	0.0383614	4.91865e-13	3.05806e-07	1.66557e-08	0.0699833	13.7303	Vfaba.Hedin2.R2.2g014422	Vfaba.Hedin2.R2.2g014422.1	1468	17.6.1.2.15	Protein biosynthesis.organellar translation machinery.mitochondrial ribosome biogenesis.large ribosomal subunit proteome.component *(uL17m)	component *(uL17m) of large mitoribosomal-subunit proteome	50s ribosomal protein l17	Large ribosomal subunit protein bL17c	16.3705	16.7084	13.0626	28.7222	13.4659	12.5442	16.87	11.6135	16.546	intron|Vfaba.Hedin2.R2.2g014422||protein_coding
79	Seed number per pod	Intercept	2	940470669	chr2_940470669_C_T	C	T	0.106	0.205653	0.0383614	4.91865e-13	3.05806e-07	1.66557e-08	0.0699833	13.7303	Vfaba.Hedin2.R2.2g014421	Vfaba.Hedin2.R2.2g014421.2	5830	21.2.2.1.2.1	Cell wall organisation.hemicellulose.xylan.biosynthesis.glucuronosyltransferase activities.glucuronosyltransferase *(GUX)	glucuronosyltransferase *(GUX)	udp glucuronate xylan alpha glucuronosyltransferase	UDP-glucuronate:xylan alpha-glucuronosyltransferase 1	1.64954	0.657861	0.842164	0.350984	3.14173	3.44177	2.77927	40.956	8.32393	intron|Vfaba.Hedin2.R2.2g014422||protein_coding
79	Seed number per pod	Intercept	2	940470669	chr2_940470669_C_T	C	T	0.106	0.205653	0.0383614	4.91865e-13	3.05806e-07	1.66557e-08	0.0699833	13.7303	Vfaba.Hedin2.R2.2g014421	Vfaba.Hedin2.R2.2g014421.1	8010	21.2.2.1.2.1	Cell wall organisation.hemicellulose.xylan.biosynthesis.glucuronosyltransferase activities.glucuronosyltransferase *(GUX)	glucuronosyltransferase *(GUX)	quality protein udp glucuronate xylan alpha glucuronosyltransferase	UDP-glucuronate:xylan alpha-glucuronosyltransferase 1	1.64954	0.657861	0.842164	0.350984	3.14173	3.44177	2.77927	40.956	8.32393	intron|Vfaba.Hedin2.R2.2g014422||protein_coding
79	Seed number per pod	Intercept	2	940470669	chr2_940470669_C_T	C	T	0.106	0.205653	0.0383614	4.91865e-13	3.05806e-07	1.66557e-08	0.0699833	13.7303	Vfaba.Hedin2.R2.2g014420	Vfaba.Hedin2.R2.2g014420.2	10352	21.3.1.2.1	Cell wall organisation.pectin.homogalacturonan.modification and degradation.pectin methylesterase	pectin methylesterase	pectinesterase	Probable pectinesterase/pectinesterase inhibitor 51	8.08461	5.12712	5.0306	3.23269	7.81657	3.86896	0.457461	8.42984	7.67022	intron|Vfaba.Hedin2.R2.2g014422||protein_coding
79	Seed number per pod	Intercept	2	940470669	chr2_940470669_C_T	C	T	0.106	0.205653	0.0383614	4.91865e-13	3.05806e-07	1.66557e-08	0.0699833	13.7303	Vfaba.Hedin2.R2.2g014420	Vfaba.Hedin2.R2.2g014420.1	10508	21.3.1.2.1	Cell wall organisation.pectin.homogalacturonan.modification and degradation.pectin methylesterase	pectin methylesterase	pectinesterase	Probable pectinesterase/pectinesterase inhibitor 51	8.08461	5.12712	5.0306	3.23269	7.81657	3.86896	0.457461	8.42984	7.67022	intron|Vfaba.Hedin2.R2.2g014422||protein_coding
80	Pod length	Intercept	2	940958128	chr2_940958128_G_A	G	A	0.052	0.543621	0.103579	6.60798e-13	2.60284e-07	2.53442e-07	0.199333	20.8871	Vfaba.Hedin2.R2.2g014423	Vfaba.Hedin2.R2.2g014423.1	1523	12.3.1.1.5	Chromatin organisation.post-translational histone modification.histone methylation.lysine methylation.class-IV histone methyltransferase *(ATXR5/6)	class-IV histone methyltransferase *(ATXR5/6)	histone lysine n methyltrasferase atxr	Probable Histone-lysine N-methyltransferase ATXR5	4.04979	7.08999	1.68229	5.32225	3.03688	2.27751	1.19715	1.84225	3.16232	synonymous|Vfaba.Hedin2.R2.2g014423|Vfaba.Hedin2.R2.2g014423.1|protein_coding|-|9S|940958128G>A
81	Pod number per node	Slope (synCov)	2	959582378	chr2_959582378_C_G	C	G	0.108	-0.00638664	0.00166972	6.99158e-09	0.000142525	0.00744133	0.00318333	23.6686	Vfaba.Hedin2.R2.2g014487	Vfaba.Hedin2.R2.2g014487.2	104.5	15.2.4	RNA biosynthesis.RNA polymerase I-dependent transcription.transcription termination factor *(TTF1)	transcription termination factor *(TTF1)	cyclin d bining myb protein transcription factor	no annotation	6.66901	7.0587	6.48225	9.13818	5.0604	14.782	12.2236	8.81437	9.27809	missense|Vfaba.Hedin2.R2.2g014487|Vfaba.Hedin2.R2.2g014487.1|protein_coding|-|111E>111Q|959582378C>G,missense|Vfaba.Hedin2.R2.2g014487|Vfaba.Hedin2.R2.2g014487.2|protein_coding|-|111E>111Q|959582378C>G
81	Pod number per node	Slope (synCov)	2	959582378	chr2_959582378_C_G	C	G	0.108	-0.00638664	0.00166972	6.99158e-09	0.000142525	0.00744133	0.00318333	23.6686	Vfaba.Hedin2.R2.2g014487	Vfaba.Hedin2.R2.2g014487.1	352	15.2.4	RNA biosynthesis.RNA polymerase I-dependent transcription.transcription termination factor *(TTF1)	transcription termination factor *(TTF1)	cyclin d bining myb protein transcription factor	no annotation	6.66901	7.0587	6.48225	9.13818	5.0604	14.782	12.2236	8.81437	9.27809	missense|Vfaba.Hedin2.R2.2g014487|Vfaba.Hedin2.R2.2g014487.1|protein_coding|-|111E>111Q|959582378C>G,missense|Vfaba.Hedin2.R2.2g014487|Vfaba.Hedin2.R2.2g014487.2|protein_coding|-|111E>111Q|959582378C>G
81	Pod number per node	Slope (synCov)	2	959582378	chr2_959582378_C_G	C	G	0.108	-0.00638664	0.00166972	6.99158e-09	0.000142525	0.00744133	0.00318333	23.6686	Vfaba.Hedin2.R2.2g014486	Vfaba.Hedin2.R2.2g014486.2	10374.5	24.2.3.4.1	Solute transport.carrier-mediated transport.APC superfamily.AAAP family.amino acid transporter *(AAP)	amino acid transporter *(AAP)	amino acid permease	Amino acid permease 2	6.86571	10.9215	7.28264	32.2706	9.94282	13.8642	6.37784	9.06054	3.43515	missense|Vfaba.Hedin2.R2.2g014487|Vfaba.Hedin2.R2.2g014487.1|protein_coding|-|111E>111Q|959582378C>G,missense|Vfaba.Hedin2.R2.2g014487|Vfaba.Hedin2.R2.2g014487.2|protein_coding|-|111E>111Q|959582378C>G
81	Pod number per node	Slope (synCov)	2	959582378	chr2_959582378_C_G	C	G	0.108	-0.00638664	0.00166972	6.99158e-09	0.000142525	0.00744133	0.00318333	23.6686	Vfaba.Hedin2.R2.2g014486	Vfaba.Hedin2.R2.2g014486.1	10376	24.2.3.4.1	Solute transport.carrier-mediated transport.APC superfamily.AAAP family.amino acid transporter *(AAP)	amino acid transporter *(AAP)	amino acid permease	Amino acid permease 2	6.86571	10.9215	7.28264	32.2706	9.94282	13.8642	6.37784	9.06054	3.43515	missense|Vfaba.Hedin2.R2.2g014487|Vfaba.Hedin2.R2.2g014487.1|protein_coding|-|111E>111Q|959582378C>G,missense|Vfaba.Hedin2.R2.2g014487|Vfaba.Hedin2.R2.2g014487.2|protein_coding|-|111E>111Q|959582378C>G
82	Pod length	Slope (unkCov)	3	1022463517	chr3_1022463517_T_G	T	G	0.109	0.441905	0.0939727	1.37264e-08	4.44116e-06	7.45247e-07	0.02645	14.7008	Vfaba.Hedin2.R2.3g020555	Vfaba.Hedin2.R2.3g020555.1	29.5	35.1	No Mercator4 annotation.other annotation available	not classified	duf 4283 domain containing protein	no annotation	0.880626	1.15383	1.0435	0.369588	0.808025	1.30281	1.46051	0.833504	1.49066	missense|Vfaba.Hedin2.R2.3g020555|Vfaba.Hedin2.R2.3g020555.1|protein_coding|+|72W>72G|1022463517T>G,missense|Vfaba.Hedin2.R2.3g020555|Vfaba.Hedin2.R2.3g020555.2|protein_coding|+|72W>72G|1022463517T>G
82	Pod length	Slope (unkCov)	3	1022463517	chr3_1022463517_T_G	T	G	0.109	0.441905	0.0939727	1.37264e-08	4.44116e-06	7.45247e-07	0.02645	14.7008	Vfaba.Hedin2.R2.3g020555	Vfaba.Hedin2.R2.3g020555.2	354	35.1	No Mercator4 annotation.other annotation available	not classified	duf 4283 domain containing protein	no annotation	0.880626	1.15383	1.0435	0.369588	0.808025	1.30281	1.46051	0.833504	1.49066	missense|Vfaba.Hedin2.R2.3g020555|Vfaba.Hedin2.R2.3g020555.1|protein_coding|+|72W>72G|1022463517T>G,missense|Vfaba.Hedin2.R2.3g020555|Vfaba.Hedin2.R2.3g020555.2|protein_coding|+|72W>72G|1022463517T>G
82	Pod length	Slope (unkCov)	3	1022463517	chr3_1022463517_T_G	T	G	0.109	0.441905	0.0939727	1.37264e-08	4.44116e-06	7.45247e-07	0.02645	14.7008	Vfaba.Hedin2.R2.3g020555	Vfaba.Hedin2.R2.3g020555.3	728	35.1	No Mercator4 annotation.other annotation available	not classified	duf 4283 domain containing protein	no annotation	0.880626	1.15383	1.0435	0.369588	0.808025	1.30281	1.46051	0.833504	1.49066	missense|Vfaba.Hedin2.R2.3g020555|Vfaba.Hedin2.R2.3g020555.1|protein_coding|+|72W>72G|1022463517T>G,missense|Vfaba.Hedin2.R2.3g020555|Vfaba.Hedin2.R2.3g020555.2|protein_coding|+|72W>72G|1022463517T>G
82	Pod length	Slope (unkCov)	3	1022463517	chr3_1022463517_T_G	T	G	0.109	0.441905	0.0939727	1.37264e-08	4.44116e-06	7.45247e-07	0.02645	14.7008	Vfaba.Hedin2.R2.3g020554	Vfaba.Hedin2.R2.3g020554.1	29369.5	35.1	No Mercator4 annotation.other annotation available	not classified	embryo specific protein ats3b	Embryo-specific protein ATS3B	31.8016	31.001	47.1352	69.3448	42.7053	30.805	57.6476	28.3249	23.1493	missense|Vfaba.Hedin2.R2.3g020555|Vfaba.Hedin2.R2.3g020555.1|protein_coding|+|72W>72G|1022463517T>G,missense|Vfaba.Hedin2.R2.3g020555|Vfaba.Hedin2.R2.3g020555.2|protein_coding|+|72W>72G|1022463517T>G
83	Vigor	Slope (unkCov)	3	1032360202	chr3_1032360202_C_G	C	G	0.083	-13.1948	2.34845	6.11387e-06	4.49905e-08	1.55203e-08	0.103767	43.6996	Vfaba.Hedin2.R2.3g020569	Vfaba.Hedin2.R2.3g020569.1	945	16.5.2.2.1	RNA processing.mRNA silencing.miRNA pathway.RNA-induced silencing complex (RISC) assembly and export.miRNA recruiting factor *(AGO1/AGO10)	miRNA recruiting factor *(AGO) of RNA-induced silencing complex (RISC) assembly	human protein argonaute	Protein argonaute 10	2.31528	2.79694	0.608223	4.79383	1.01228	0.153171	1.07688	0.769007	0.578235	missense|Vfaba.Hedin2.R2.3g020569|Vfaba.Hedin2.R2.3g020569.1|protein_coding|-|264E>264D|1032360202C>G
84	Flowering time	Intercept	3	1187038964	chr3_1187038964_G_A	G	A	0.239	0.986696	0.228565	5.40185e-10	2.53805e-05	1.56168e-05	0.411033	9.98438	Vfaba.Hedin2.R2.3g021090	Vfaba.Hedin2.R2.3g021090.1	272.5	50.2.7	Enzyme classification.EC_2 transferases.EC_2-7 transferase transferring phosphorus-containing group	EC_2.7 transferase transferring phosphorus-containing group	leaf rust disease resistance locus receptor protein kinase	LEAF RUST 10 DISEASE-RESISTANCE LOCUS RECEPTOR-LIKE PROTEIN KINASE-like 2.8	5.95681	0.347181	3.68845	0.0643707	2.94004	17.2647	0.0289752	1.90308	10.8948	synonymous|Vfaba.Hedin2.R2.3g021090|Vfaba.Hedin2.R2.3g021090.1|protein_coding|+|351G|1187038964G>A,synonymous|Vfaba.Hedin2.R2.3g021090|Vfaba.Hedin2.R2.3g021090.2|protein_coding|+|64G|1187038964G>A
84	Flowering time	Intercept	3	1187038964	chr3_1187038964_G_A	G	A	0.239	0.986696	0.228565	5.40185e-10	2.53805e-05	1.56168e-05	0.411033	9.98438	Vfaba.Hedin2.R2.3g021090	Vfaba.Hedin2.R2.3g021090.2	348.5	50.2.7	Enzyme classification.EC_2 transferases.EC_2-7 transferase transferring phosphorus-containing group	EC_2.7 transferase transferring phosphorus-containing group	g type lectin s receptor erine threonine protein kinae	LEAF RUST 10 DISEASE-RESISTANCE LOCUS RECEPTOR-LIKE PROTEIN KINASE-like 2.8	5.95681	0.347181	3.68845	0.0643707	2.94004	17.2647	0.0289752	1.90308	10.8948	synonymous|Vfaba.Hedin2.R2.3g021090|Vfaba.Hedin2.R2.3g021090.1|protein_coding|+|351G|1187038964G>A,synonymous|Vfaba.Hedin2.R2.3g021090|Vfaba.Hedin2.R2.3g021090.2|protein_coding|+|64G|1187038964G>A
85	Rust	Intercept	3	1225499490	chr3_1225499490_T_C	T	C	0.092	-0.221336	0.0472593	8.72314e-11	3.99633e-06	3.94058e-06	0.0033	16.6977	Vfaba.Hedin2.R2.3g021192	Vfaba.Hedin2.R2.3g021192.2	4656	13.4.1.2.3.2	Cell division.cytokinesis.preprophase microtubule organization.TON1-TRM-PP2A (TTP) preprophase band formation complex.PP2A-phosphatase subcomplex.scaffold component *(PDF/RCN1)	scaffold component *(PP2A-phosphatase) of TTP preprophase band formation complex	serine threonine protein phosphatase 2a kda regulatory subunit a isoform	Serine/threonine-protein phosphatase 2A 65 kDa regulatory subunit A beta isoform	17.2581	19.049	15.8876	31.6655	16.1606	12.8257	17.0264	11.8598	15.0006	synonymous|Vfaba.Hedin2.R2.3g021192|Vfaba.Hedin2.R2.3g021192.2|protein_coding|+|85S|1225499490T>C,synonymous|Vfaba.Hedin2.R2.3g021192|Vfaba.Hedin2.R2.3g021192.1|protein_coding|+|85S|1225499490T>C
85	Rust	Intercept	3	1225499490	chr3_1225499490_T_C	T	C	0.092	-0.221336	0.0472593	8.72314e-11	3.99633e-06	3.94058e-06	0.0033	16.6977	Vfaba.Hedin2.R2.3g021192	Vfaba.Hedin2.R2.3g021192.1	4950.5	13.4.1.2.3.2	Cell division.cytokinesis.preprophase microtubule organization.TON1-TRM-PP2A (TTP) preprophase band formation complex.PP2A-phosphatase subcomplex.scaffold component *(PDF/RCN1)	scaffold component *(PP2A-phosphatase) of TTP preprophase band formation complex	serine threonine protein phosphatase 2a kda regulatory subunit a isoform	Serine/threonine-protein phosphatase 2A 65 kDa regulatory subunit A beta isoform	17.2581	19.049	15.8876	31.6655	16.1606	12.8257	17.0264	11.8598	15.0006	synonymous|Vfaba.Hedin2.R2.3g021192|Vfaba.Hedin2.R2.3g021192.2|protein_coding|+|85S|1225499490T>C,synonymous|Vfaba.Hedin2.R2.3g021192|Vfaba.Hedin2.R2.3g021192.1|protein_coding|+|85S|1225499490T>C
86	Plant height at maturity	Slope (unkCov)	3	1313486747	chr3_1313486747_G_A	G	A	0.081	0.0319111	0.00599759	3.60078e-07	1.03842e-07	2.19409e-05	0.049975	43.1832	Vfaba.Hedin2.R2.3g021460	Vfaba.Hedin2.R2.3g021460.1	2064.5	15.5.3.2.7	RNA biosynthesis.DNA-binding transcriptional regulation.helix-turn-helix DNA-binding domain.tryptophan-cluster structure.MYBR-R-type transcription factor	MYBR-R-type transcription factor	transcription factor mybs	Transcription factor SRM1	6.3239	10.591	5.87903	37.616	3.2958	3.3901	14.7845	6.10097	3.34807	.
86	Plant height at maturity	Slope (unkCov)	3	1313486747	chr3_1313486747_G_A	G	A	0.081	0.0319111	0.00599759	3.60078e-07	1.03842e-07	2.19409e-05	0.049975	43.1832	Vfaba.Hedin2.R2.3g021460	Vfaba.Hedin2.R2.3g021460.3	2067.5	15.5.3.2.7	RNA biosynthesis.DNA-binding transcriptional regulation.helix-turn-helix DNA-binding domain.tryptophan-cluster structure.MYBR-R-type transcription factor	MYBR-R-type transcription factor	transcription factor mybs	Transcription factor SRM1	6.3239	10.591	5.87903	37.616	3.2958	3.3901	14.7845	6.10097	3.34807	.
86	Plant height at maturity	Slope (unkCov)	3	1313486747	chr3_1313486747_G_A	G	A	0.081	0.0319111	0.00599759	3.60078e-07	1.03842e-07	2.19409e-05	0.049975	43.1832	Vfaba.Hedin2.R2.3g021460	Vfaba.Hedin2.R2.3g021460.2	3804	35.1	No Mercator4 annotation.other annotation available	not classified	transcription factor divaricata protein	no annotation	6.3239	10.591	5.87903	37.616	3.2958	3.3901	14.7845	6.10097	3.34807	.
87	End of flowering	Slope (synCov)	3	1330913908	chr3_1330913908_G_A	G	A	0.053	0.357008	0.0717492	4.59299e-10	1.03688e-06	1.46444e-05	0.115075	29.2911	Vfaba.Hedin2.R2.3g021503	Vfaba.Hedin2.R2.3g021503.1	172	15.5.1.2.11	RNA biosynthesis.DNA-binding transcriptional regulation.basic DNA-binding domain.basic helix-loop-helix (bHLH) domain.bHLH class-IVb transcription factor	bHLH class-IVb transcription factor	bhlh domain containing protein	Transcription factor bHLH121	8.50655	3.36819	9.07107	0.937496	5.49254	2.47595	22.464	11.6758	2.09192	intron|Vfaba.Hedin2.R2.3g021503||protein_coding
87	End of flowering	Slope (synCov)	3	1330913908	chr3_1330913908_G_A	G	A	0.053	0.357008	0.0717492	4.59299e-10	1.03688e-06	1.46444e-05	0.115075	29.2911	Vfaba.Hedin2.R2.3g021503	Vfaba.Hedin2.R2.3g021503.2	381	15.5.1.2.11	RNA biosynthesis.DNA-binding transcriptional regulation.basic DNA-binding domain.basic helix-loop-helix (bHLH) domain.bHLH class-IVb transcription factor	bHLH class-IVb transcription factor	bhlh domain containing protein	Transcription factor bHLH121	8.50655	3.36819	9.07107	0.937496	5.49254	2.47595	22.464	11.6758	2.09192	intron|Vfaba.Hedin2.R2.3g021503||protein_coding
87	End of flowering	Slope (synCov)	3	1330913908	chr3_1330913908_G_A	G	A	0.053	0.357008	0.0717492	4.59299e-10	1.03688e-06	1.46444e-05	0.115075	29.2911	Vfaba.Hedin2.R2.3g021503	Vfaba.Hedin2.R2.3g021503.3	625.5	15.5.1.2.11	RNA biosynthesis.DNA-binding transcriptional regulation.basic DNA-binding domain.basic helix-loop-helix (bHLH) domain.bHLH class-IVb transcription factor	bHLH class-IVb transcription factor	bhlh domain containing protein	Transcription factor bHLH121	8.50655	3.36819	9.07107	0.937496	5.49254	2.47595	22.464	11.6758	2.09192	intron|Vfaba.Hedin2.R2.3g021503||protein_coding
88	Seed number per pod	Slope (unkCov)	3	524490432	chr3_524490432_A_C	A	C	0.052	0.385767	0.0689441	0.000933267	4.53187e-08	0.000125812	0.00454167	3.76126	Vfaba.Hedin2.R2.3g019193	Vfaba.Hedin2.R2.3g019193.1	159.5	12.4.8.1.2	Chromatin organisation.nucleosome remodeling.other chromatin remodeling activities.Rad54-like group.chromatin remodeling factor *(ATRX)	chromatin remodeling factor *(ATRX)	atp dependent helicase atrx	Protein CHROMATIN REMODELING 20	2.9114	3.81639	2.49123	3.97696	2.62364	3.10962	6.9609	3.11149	2.11052	intron|Vfaba.Hedin2.R2.3g019193||protein_coding
89	Rust	Intercept	3	649799059	chr3_649799059_A_C	A	C	0.471	-0.128714	0.0273836	8.23813e-10	3.97671e-06	6.37766e-06	0.0290083	4.28665	Vfaba.Hedin2.R2.3g019638	Vfaba.Hedin2.R2.3g019638.1	757.5	21.1.3.1	Cell wall organisation.cellulose.cellulose modification.class-B endo-1,4-beta-glucanase	class-B endo-1,4-beta-glucanase	endoglucanase	Endoglucanase 17	19.5619	231.974	1.26838	27.2065	40.4859	0.626562	4.16969	10.1516	7.2811	intron|Vfaba.Hedin2.R2.3g019638||protein_coding
89	Rust	Intercept	3	649799059	chr3_649799059_A_C	A	C	0.471	-0.128714	0.0273836	8.23813e-10	3.97671e-06	6.37766e-06	0.0290083	4.28665	Vfaba.Hedin2.R2.3g019637	Vfaba.Hedin2.R2.3g019637.1	32603	3.1.4.2	Carbohydrate metabolism.sucrose metabolism.degradation.sucrose synthase	sucrose synthase	sucrose synthase	Sucrose synthase 2	1.0967	1.88038	1.96672	0.941558	2.93316	5.9787	3.75117	3.27487	4.44657	intron|Vfaba.Hedin2.R2.3g019638||protein_coding
89	Rust	Intercept	3	649799059	chr3_649799059_A_C	A	C	0.471	-0.128714	0.0273836	8.23813e-10	3.97671e-06	6.37766e-06	0.0290083	4.28665	Vfaba.Hedin2.R2.3g019637	Vfaba.Hedin2.R2.3g019637.2	33125	3.1.4.2	Carbohydrate metabolism.sucrose metabolism.degradation.sucrose synthase	sucrose synthase	sucrose synthase	Sucrose synthase 2	1.0967	1.88038	1.96672	0.941558	2.93316	5.9787	3.75117	3.27487	4.44657	intron|Vfaba.Hedin2.R2.3g019638||protein_coding
89	Rust	Intercept	3	649799059	chr3_649799059_A_C	A	C	0.471	-0.128714	0.0273836	8.23813e-10	3.97671e-06	6.37766e-06	0.0290083	4.28665	Vfaba.Hedin2.R2.3g019637	Vfaba.Hedin2.R2.3g019637.3	33251	3.1.4.2	Carbohydrate metabolism.sucrose metabolism.degradation.sucrose synthase	sucrose synthase	sucrose synthase	Sucrose synthase 2	1.0967	1.88038	1.96672	0.941558	2.93316	5.9787	3.75117	3.27487	4.44657	intron|Vfaba.Hedin2.R2.3g019638||protein_coding
90	Seed number per pod	Slope (unkCov)	3	745235961	chr3_745235961_G_A	G	A	0.056	0.397086	0.0695657	0.00188102	2.58968e-08	9.3865e-07	0.076375	11.4911	NA	NA	NA	NA	NA	NA	NA	NA	NA	NA	NA	NA	NA	NA	NA	NA	NA	.
91	Pod length	Slope (unkCov)	3	896068653	chr3_896068653_G_A	G	A	0.059	-0.65687	0.116357	1.15743e-08	3.65742e-08	0.099413	0.00640833	40.0783	Vfaba.Hedin2.R2.3g020173	Vfaba.Hedin2.R2.3g020173.2	3468.5	50.2.7	Enzyme classification.EC_2 transferases.EC_2-7 transferase transferring phosphorus-containing group	EC_2.7 transferase transferring phosphorus-containing group	polya pol domain containing protein	no annotation	3.8185	4.92976	2.51033	4.35939	2.09329	4.43511	2.63441	2.03947	2.94194	splice_region|Vfaba.Hedin2.R2.3g020173|Vfaba.Hedin2.R2.3g020173.1|protein_coding,splice_region|Vfaba.Hedin2.R2.3g020173|Vfaba.Hedin2.R2.3g020173.2|protein_coding
91	Pod length	Slope (unkCov)	3	896068653	chr3_896068653_G_A	G	A	0.059	-0.65687	0.116357	1.15743e-08	3.65742e-08	0.099413	0.00640833	40.0783	Vfaba.Hedin2.R2.3g020173	Vfaba.Hedin2.R2.3g020173.1	3548	50.2.7	Enzyme classification.EC_2 transferases.EC_2-7 transferase transferring phosphorus-containing group	EC_2.7 transferase transferring phosphorus-containing group	polya pol domain containing protein	no annotation	3.8185	4.92976	2.51033	4.35939	2.09329	4.43511	2.63441	2.03947	2.94194	splice_region|Vfaba.Hedin2.R2.3g020173|Vfaba.Hedin2.R2.3g020173.1|protein_coding,splice_region|Vfaba.Hedin2.R2.3g020173|Vfaba.Hedin2.R2.3g020173.2|protein_coding
91	Pod length	Slope (unkCov)	3	896068653	chr3_896068653_G_A	G	A	0.059	-0.65687	0.116357	1.15743e-08	3.65742e-08	0.099413	0.00640833	40.0783	Vfaba.Hedin2.R2.3g020174	Vfaba.Hedin2.R2.3g020174.1	6422	35.1	No Mercator4 annotation.other annotation available	not classified	phd oberon domain containing protein	no annotation	8.17171	10.4176	4.76946	6.80081	5.48734	4.8995	10.7638	4.57115	5.86844	splice_region|Vfaba.Hedin2.R2.3g020173|Vfaba.Hedin2.R2.3g020173.1|protein_coding,splice_region|Vfaba.Hedin2.R2.3g020173|Vfaba.Hedin2.R2.3g020173.2|protein_coding
91	Pod length	Slope (unkCov)	3	896068653	chr3_896068653_G_A	G	A	0.059	-0.65687	0.116357	1.15743e-08	3.65742e-08	0.099413	0.00640833	40.0783	Vfaba.Hedin2.R2.3g020175	Vfaba.Hedin2.R2.3g020175.1	13008.5	18.1.1.6.10	Protein modification.glycosylation.N-linked glycosylation.complex N-glycan maturation.alpha-1,4-fucosyltransferase	alpha-1,4-fucosyltransferase	alpha 1 3 fucosyltransferase	Alpha-(1,4)-fucosyltransferase	10.4077	11.3444	15.2297	7.57252	10.7619	9.94144	12.2346	9.52867	7.35218	splice_region|Vfaba.Hedin2.R2.3g020173|Vfaba.Hedin2.R2.3g020173.1|protein_coding,splice_region|Vfaba.Hedin2.R2.3g020173|Vfaba.Hedin2.R2.3g020173.2|protein_coding
92	Seed yield	Slope (synCov)	3	930662174	chr3_930662174_A_G	A	G	0.052	6.68535	1.28025	4.45968e-10	2.96604e-07	4.93025e-08	0.0486	49.0322	Vfaba.Hedin2.R2.3g020276	Vfaba.Hedin2.R2.3g020276.3	12	26.13.2	External stimuli response.multi-stress.regulatory stress-responsive protein *(TLP)	stress-responsive regulatory protein *(TLP)	orysj tubby f box protein	Tubby-like F-box protein 8	57.8706	56.785	33.9393	16.8745	48.899	32.0089	158.716	21.2912	30.6092	intron|Vfaba.Hedin2.R2.3g020276||protein_coding
92	Seed yield	Slope (synCov)	3	930662174	chr3_930662174_A_G	A	G	0.052	6.68535	1.28025	4.45968e-10	2.96604e-07	4.93025e-08	0.0486	49.0322	Vfaba.Hedin2.R2.3g020276	Vfaba.Hedin2.R2.3g020276.2	307.5	26.13.2	External stimuli response.multi-stress.regulatory stress-responsive protein *(TLP)	stress-responsive regulatory protein *(TLP)	orysj tubby f box protein	Tubby-like F-box protein 8	57.8706	56.785	33.9393	16.8745	48.899	32.0089	158.716	21.2912	30.6092	intron|Vfaba.Hedin2.R2.3g020276||protein_coding
92	Seed yield	Slope (synCov)	3	930662174	chr3_930662174_A_G	A	G	0.052	6.68535	1.28025	4.45968e-10	2.96604e-07	4.93025e-08	0.0486	49.0322	Vfaba.Hedin2.R2.3g020276	Vfaba.Hedin2.R2.3g020276.1	910.5	26.13.2	External stimuli response.multi-stress.regulatory stress-responsive protein *(TLP)	stress-responsive regulatory protein *(TLP)	orysj tubby f box protein	Tubby-like F-box protein 14	57.8706	56.785	33.9393	16.8745	48.899	32.0089	158.716	21.2912	30.6092	intron|Vfaba.Hedin2.R2.3g020276||protein_coding
93	End of flowering	Slope (synCov)	3	97627855	chr3_97627855_A_G	A	G	0.415	-0.192077	0.032577	1.30846e-11	7.60349e-09	3.20067e-08	0.785833	7.96646	Vfaba.Hedin2.R2.3g017859	Vfaba.Hedin2.R2.3g017859.1	3454	14.6.11.3	DNA damage response.base excision repair (BER).apurinic/apyrimidinic (AP) endonuclease activities.AP-endonuclease *(ARP)	AP-endonuclease *(ARP)	dna apurinic or apyrimidinic site endonuclease	DNA-(apurinic or apyrimidinic site) endonuclease, chloroplastic	1.48128	2.70072	0.911661	2.1954	2.61727	1.28748	0.352885	1.6899	1.802	intron|Vfaba.Hedin2.R2.3g017859||protein_coding
93	End of flowering	Slope (synCov)	3	97627855	chr3_97627855_A_G	A	G	0.415	-0.192077	0.032577	1.30846e-11	7.60349e-09	3.20067e-08	0.785833	7.96646	Vfaba.Hedin2.R2.3g017860	Vfaba.Hedin2.R2.3g017860.1	5110.5	18.1.1.4.1	Protein modification.glycosylation.N-linked glycosylation.dolichol-phosphate-linked oligosaccharide precursor assembly.UDP-N-acetylglucosamine-phosphate transferase *(ALG7)	UDP-N-acetylglucosamine-phosphate transferase *(ALG7)	glcnac p transferase	no annotation	23.4483	21.5972	28.8524	47.7272	12.6511	10.7238	7.97152	23.7051	22.0046	intron|Vfaba.Hedin2.R2.3g017859||protein_coding
93	End of flowering	Slope (synCov)	3	97627855	chr3_97627855_A_G	A	G	0.415	-0.192077	0.032577	1.30846e-11	7.60349e-09	3.20067e-08	0.785833	7.96646	Vfaba.Hedin2.R2.3g017861	Vfaba.Hedin2.R2.3g017861.1	10027	16.1.1.3.2	RNA processing.pre-RNA splicing.U2-type major spliceosome.U4-U6 di-snRNP complex.component *(PRPF4)	component *(PRPF4) of spliceosomal U4/U6 snRNP	sfm domain containing protein	U4/U6 small nuclear ribonucleoprotein PRP4-like protein	14.8398	17.4026	9.91646	17.7387	7.19544	7.05295	8.52363	7.29254	9.40697	intron|Vfaba.Hedin2.R2.3g017859||protein_coding
94	Seed number per pod	Slope (unkCov)	4	1095723789	chr4_1095723789_T_C	T	C	0.108	0.290154	0.0511093	0.00134594	3.16262e-08	4.70593e-06	0.0512167	9.15904	Vfaba.Hedin2.R2.4g026138	Vfaba.Hedin2.R2.4g026138.1	288.5	35.1	No Mercator4 annotation.other annotation available	not classified	duf 4283 domain containing protein	no annotation	1.75894	1.75438	0.898512	1.4996	1.42004	1.78541	4.80834	1.77237	3.31396	.
94	Seed number per pod	Slope (unkCov)	4	1095723789	chr4_1095723789_T_C	T	C	0.108	0.290154	0.0511093	0.00134594	3.16262e-08	4.70593e-06	0.0512167	9.15904	Vfaba.Hedin2.R2.4g026137	Vfaba.Hedin2.R2.4g026137.1	459	35.2	No Mercator4 annotation.no other annotation available	not classified	no annotation	no annotation	0.634532	1.20844	1.1825	1.39194	1.22611	1.96746	6.69345	1.25179	1.97594	.
94	Seed number per pod	Slope (unkCov)	4	1095723789	chr4_1095723789_T_C	T	C	0.108	0.290154	0.0511093	0.00134594	3.16262e-08	4.70593e-06	0.0512167	9.15904	Vfaba.Hedin2.R2.4g026136	Vfaba.Hedin2.R2.4g026136.1	1141	50.1.13	Enzyme classification.EC_1 oxidoreductases.EC_1-14 oxidoreductase acting on paired donor with incorporation or reduction of molecular oxygen	EC_1.14 oxidoreductase acting on paired donor with incorporation or reduction of molecular oxygen	cytochrome p450 71a1 protein	Cytochrome P450 71A1	0.740466	0.0284015	0.288848	0	29.6073	18.6694	69.2175	22.3727	6.98531	.
94	Seed number per pod	Slope (unkCov)	4	1095723789	chr4_1095723789_T_C	T	C	0.108	0.290154	0.0511093	0.00134594	3.16262e-08	4.70593e-06	0.0512167	9.15904	Vfaba.Hedin2.R2.4g026142	Vfaba.Hedin2.R2.4g026142.1	13349	50.1.13	Enzyme classification.EC_1 oxidoreductases.EC_1-14 oxidoreductase acting on paired donor with incorporation or reduction of molecular oxygen	EC_1.14 oxidoreductase acting on paired donor with incorporation or reduction of molecular oxygen	cytochrome p450 71a1	Phenylacetaldehyde oxime monooxygenase CYP71AN24	0.526385	0.0394555	0.309812	0.114383	20.4522	11.5773	56.6412	14.9446	5.49319	.
95	Pod length	Intercept	4	1258018526	chr4_1258018526_T_C	T	C	0.068	0.418737	0.0927802	7.15842e-14	8.13017e-06	5.75665e-06	0.02305	24.1971	Vfaba.Hedin2.R2.4g026623	Vfaba.Hedin2.R2.4g026623.1	2063.5	15.3.4.5.1.4	RNA biosynthesis.RNA polymerase II-dependent transcription.transcription co-activation.MEDIATOR complex.head module.component *(MED17)	component *(MED17) of head module of MEDIATOR transcription co-activator complex	mediator of rna polymerase ii transcription subunit	Mediator of RNA polymerase II transcription subunit 17	12.2618	17.1921	9.9172	17.8904	10.997	10.2439	23.0231	8.70248	10.0072	.
96	End of flowering	Intercept	4	1569976104	chr4_1569976104_G_A	G	A	0.05	2.00675	0.36407	0.00406071	6.83016e-08	1.5505e-06	0.00836667	20.5895	Vfaba.Hedin2.R2.4g027649	Vfaba.Hedin2.R2.4g027649.1	562.5	18.4.1.32	Protein modification.phosphorylation.TKL protein kinase families.RLCK-VI receptor-like protein kinase	RLCK-VI receptor-like protein kinase	protein kinase domain containing	Probable receptor-like serine/threonine-protein kinase At5g57670	1.98459	0.0342328	1.5185	0	1.61009	4.42583	0.736361	8.12288	2.58071	missense|Vfaba.Hedin2.R2.4g027649|Vfaba.Hedin2.R2.4g027649.1|protein_coding|-|182A>182V|1569976104G>A
96	End of flowering	Intercept	4	1569976104	chr4_1569976104_G_A	G	A	0.05	2.00675	0.36407	0.00406071	6.83016e-08	1.5505e-06	0.00836667	20.5895	Vfaba.Hedin2.R2.4g027650	Vfaba.Hedin2.R2.4g027650.1	31338	35.1	No Mercator4 annotation.other annotation available	not classified	elongation factor 1 alpha	Elongation factor 1-alpha	1.01068	1.2068	0.74876	0.941816	0.815473	0.444604	0.600603	0.544694	0.766554	missense|Vfaba.Hedin2.R2.4g027649|Vfaba.Hedin2.R2.4g027649.1|protein_coding|-|182A>182V|1569976104G>A
96	Plant height at maturity	Intercept	4	1569976104	chr4_1569976104_G_A	G	A	0.054	7.88294	1.4387	0.0074015	7.70579e-08	1.95704e-07	0.00843333	11.4934	Vfaba.Hedin2.R2.4g027649	Vfaba.Hedin2.R2.4g027649.1	562.5	18.4.1.32	Protein modification.phosphorylation.TKL protein kinase families.RLCK-VI receptor-like protein kinase	RLCK-VI receptor-like protein kinase	protein kinase domain containing	Probable receptor-like serine/threonine-protein kinase At5g57670	1.98459	0.0342328	1.5185	0	1.61009	4.42583	0.736361	8.12288	2.58071	missense|Vfaba.Hedin2.R2.4g027649|Vfaba.Hedin2.R2.4g027649.1|protein_coding|-|182A>182V|1569976104G>A
96	Plant height at maturity	Intercept	4	1569976104	chr4_1569976104_G_A	G	A	0.054	7.88294	1.4387	0.0074015	7.70579e-08	1.95704e-07	0.00843333	11.4934	Vfaba.Hedin2.R2.4g027650	Vfaba.Hedin2.R2.4g027650.1	31338	35.1	No Mercator4 annotation.other annotation available	not classified	elongation factor 1 alpha	Elongation factor 1-alpha	1.01068	1.2068	0.74876	0.941816	0.815473	0.444604	0.600603	0.544694	0.766554	missense|Vfaba.Hedin2.R2.4g027649|Vfaba.Hedin2.R2.4g027649.1|protein_coding|-|182A>182V|1569976104G>A
97	Flower number per node	Intercept	4	249109070	chr4_249109070_C_T	C	T	0.227	0.267077	0.0633826	3.67129e-09	3.30952e-05	5.987e-05	0.0002	3.05451	Vfaba.Hedin2.R2.4g023692	Vfaba.Hedin2.R2.4g023692.1	422.5	15.5.4.3.1	RNA biosynthesis.DNA-binding transcriptional regulation.other all-alpha-helix DNA-binding domain.NF-Y transcription factor complex.component *(NF-YA)	component *(NF-YA) of NF-Y transcription factor complex	arath nuclear transcription factor y subunit 9	Nuclear transcription factor Y subunit A-3	0.169978	1.39762	25.6212	0.992303	0.323828	1.01794	4.25916	12.7743	0.204886	splice_region|Vfaba.Hedin2.R2.4g023692|Vfaba.Hedin2.R2.4g023692.4|protein_coding,missense|Vfaba.Hedin2.R2.4g023692|Vfaba.Hedin2.R2.4g023692.1|protein_coding|+|69H>69Y|249109070C>T,missense|Vfaba.Hedin2.R2.4g023692|Vfaba.Hedin2.R2.4g023692.2|protein_coding|+|44H>44Y|249109070C>T,missense|Vfaba.Hedin2.R2.4g023692|Vfaba.Hedin2.R2.4g023692.3|protein_coding|+|44H>44Y|249109070C>T
97	Flower number per node	Intercept	4	249109070	chr4_249109070_C_T	C	T	0.227	0.267077	0.0633826	3.67129e-09	3.30952e-05	5.987e-05	0.0002	3.05451	Vfaba.Hedin2.R2.4g023692	Vfaba.Hedin2.R2.4g023692.2	460	15.5.4.3.1	RNA biosynthesis.DNA-binding transcriptional regulation.other all-alpha-helix DNA-binding domain.NF-Y transcription factor complex.component *(NF-YA)	component *(NF-YA) of NF-Y transcription factor complex	arath nuclear transcription factor y subunit 9	Nuclear transcription factor Y subunit A-3	0.169978	1.39762	25.6212	0.992303	0.323828	1.01794	4.25916	12.7743	0.204886	splice_region|Vfaba.Hedin2.R2.4g023692|Vfaba.Hedin2.R2.4g023692.4|protein_coding,missense|Vfaba.Hedin2.R2.4g023692|Vfaba.Hedin2.R2.4g023692.1|protein_coding|+|69H>69Y|249109070C>T,missense|Vfaba.Hedin2.R2.4g023692|Vfaba.Hedin2.R2.4g023692.2|protein_coding|+|44H>44Y|249109070C>T,missense|Vfaba.Hedin2.R2.4g023692|Vfaba.Hedin2.R2.4g023692.3|protein_coding|+|44H>44Y|249109070C>T
97	Flower number per node	Intercept	4	249109070	chr4_249109070_C_T	C	T	0.227	0.267077	0.0633826	3.67129e-09	3.30952e-05	5.987e-05	0.0002	3.05451	Vfaba.Hedin2.R2.4g023692	Vfaba.Hedin2.R2.4g023692.3	527.5	15.5.4.3.1	RNA biosynthesis.DNA-binding transcriptional regulation.other all-alpha-helix DNA-binding domain.NF-Y transcription factor complex.component *(NF-YA)	component *(NF-YA) of NF-Y transcription factor complex	arath nuclear transcription factor y subunit 9	Nuclear transcription factor Y subunit A-3	0.169978	1.39762	25.6212	0.992303	0.323828	1.01794	4.25916	12.7743	0.204886	splice_region|Vfaba.Hedin2.R2.4g023692|Vfaba.Hedin2.R2.4g023692.4|protein_coding,missense|Vfaba.Hedin2.R2.4g023692|Vfaba.Hedin2.R2.4g023692.1|protein_coding|+|69H>69Y|249109070C>T,missense|Vfaba.Hedin2.R2.4g023692|Vfaba.Hedin2.R2.4g023692.2|protein_coding|+|44H>44Y|249109070C>T,missense|Vfaba.Hedin2.R2.4g023692|Vfaba.Hedin2.R2.4g023692.3|protein_coding|+|44H>44Y|249109070C>T
97	Flower number per node	Intercept	4	249109070	chr4_249109070_C_T	C	T	0.227	0.267077	0.0633826	3.67129e-09	3.30952e-05	5.987e-05	0.0002	3.05451	Vfaba.Hedin2.R2.4g023692	Vfaba.Hedin2.R2.4g023692.4	527.5	15.5.4.3.1	RNA biosynthesis.DNA-binding transcriptional regulation.other all-alpha-helix DNA-binding domain.NF-Y transcription factor complex.component *(NF-YA)	component *(NF-YA) of NF-Y transcription factor complex	arath nuclear transcription factor y subunit 9	Nuclear transcription factor Y subunit A-3	0.169978	1.39762	25.6212	0.992303	0.323828	1.01794	4.25916	12.7743	0.204886	splice_region|Vfaba.Hedin2.R2.4g023692|Vfaba.Hedin2.R2.4g023692.4|protein_coding,missense|Vfaba.Hedin2.R2.4g023692|Vfaba.Hedin2.R2.4g023692.1|protein_coding|+|69H>69Y|249109070C>T,missense|Vfaba.Hedin2.R2.4g023692|Vfaba.Hedin2.R2.4g023692.2|protein_coding|+|44H>44Y|249109070C>T,missense|Vfaba.Hedin2.R2.4g023692|Vfaba.Hedin2.R2.4g023692.3|protein_coding|+|44H>44Y|249109070C>T
97	Flower number per node	Intercept	4	249109070	chr4_249109070_C_T	C	T	0.227	0.267077	0.0633826	3.67129e-09	3.30952e-05	5.987e-05	0.0002	3.05451	Vfaba.Hedin2.R2.4g023693	Vfaba.Hedin2.R2.4g023693.1	25229.5	9.1.6.3.1	Secondary metabolism.terpenoids.carotenoid biosynthesis.apocarotenoids.carotenoid cleavage dioxygenase *(CCD1)	carotenoid cleavage dioxygenase *(CCD1)	9 cis epoxycarotenoid dioxygenase nced chloroplastic	Carotenoid 9,10(9,10)-cleavage dioxygenase 1	34.0992	28.4967	69.0658	21.0585	97.6391	365.704	34.9273	89.0882	229.906	splice_region|Vfaba.Hedin2.R2.4g023692|Vfaba.Hedin2.R2.4g023692.4|protein_coding,missense|Vfaba.Hedin2.R2.4g023692|Vfaba.Hedin2.R2.4g023692.1|protein_coding|+|69H>69Y|249109070C>T,missense|Vfaba.Hedin2.R2.4g023692|Vfaba.Hedin2.R2.4g023692.2|protein_coding|+|44H>44Y|249109070C>T,missense|Vfaba.Hedin2.R2.4g023692|Vfaba.Hedin2.R2.4g023692.3|protein_coding|+|44H>44Y|249109070C>T
97	Flower number per node	Intercept	4	249109070	chr4_249109070_C_T	C	T	0.227	0.267077	0.0633826	3.67129e-09	3.30952e-05	5.987e-05	0.0002	3.05451	Vfaba.Hedin2.R2.4g023695	Vfaba.Hedin2.R2.4g023695.1	33252	9.1.6.3.1	Secondary metabolism.terpenoids.carotenoid biosynthesis.apocarotenoids.carotenoid cleavage dioxygenase *(CCD1)	carotenoid cleavage dioxygenase *(CCD1)	9 cis epoxycarotenoid dioxygenase nced chloroplastic	Carotenoid 9,10(9,10)-cleavage dioxygenase 1	0.243196	0.164315	7.10727	0	6.34965	1.26106	6.92636	6.73218	1.40524	splice_region|Vfaba.Hedin2.R2.4g023692|Vfaba.Hedin2.R2.4g023692.4|protein_coding,missense|Vfaba.Hedin2.R2.4g023692|Vfaba.Hedin2.R2.4g023692.1|protein_coding|+|69H>69Y|249109070C>T,missense|Vfaba.Hedin2.R2.4g023692|Vfaba.Hedin2.R2.4g023692.2|protein_coding|+|44H>44Y|249109070C>T,missense|Vfaba.Hedin2.R2.4g023692|Vfaba.Hedin2.R2.4g023692.3|protein_coding|+|44H>44Y|249109070C>T
97	Plant height at maturity	Intercept	4	249109070	chr4_249109070_C_T	C	T	0.227	4.17339	0.891579	5.23121e-10	1.01406e-05	8.54738e-06	0.009775	6.18827	Vfaba.Hedin2.R2.4g023692	Vfaba.Hedin2.R2.4g023692.1	422.5	15.5.4.3.1	RNA biosynthesis.DNA-binding transcriptional regulation.other all-alpha-helix DNA-binding domain.NF-Y transcription factor complex.component *(NF-YA)	component *(NF-YA) of NF-Y transcription factor complex	arath nuclear transcription factor y subunit 9	Nuclear transcription factor Y subunit A-3	0.169978	1.39762	25.6212	0.992303	0.323828	1.01794	4.25916	12.7743	0.204886	splice_region|Vfaba.Hedin2.R2.4g023692|Vfaba.Hedin2.R2.4g023692.4|protein_coding,missense|Vfaba.Hedin2.R2.4g023692|Vfaba.Hedin2.R2.4g023692.1|protein_coding|+|69H>69Y|249109070C>T,missense|Vfaba.Hedin2.R2.4g023692|Vfaba.Hedin2.R2.4g023692.2|protein_coding|+|44H>44Y|249109070C>T,missense|Vfaba.Hedin2.R2.4g023692|Vfaba.Hedin2.R2.4g023692.3|protein_coding|+|44H>44Y|249109070C>T
97	Plant height at maturity	Intercept	4	249109070	chr4_249109070_C_T	C	T	0.227	4.17339	0.891579	5.23121e-10	1.01406e-05	8.54738e-06	0.009775	6.18827	Vfaba.Hedin2.R2.4g023692	Vfaba.Hedin2.R2.4g023692.2	460	15.5.4.3.1	RNA biosynthesis.DNA-binding transcriptional regulation.other all-alpha-helix DNA-binding domain.NF-Y transcription factor complex.component *(NF-YA)	component *(NF-YA) of NF-Y transcription factor complex	arath nuclear transcription factor y subunit 9	Nuclear transcription factor Y subunit A-3	0.169978	1.39762	25.6212	0.992303	0.323828	1.01794	4.25916	12.7743	0.204886	splice_region|Vfaba.Hedin2.R2.4g023692|Vfaba.Hedin2.R2.4g023692.4|protein_coding,missense|Vfaba.Hedin2.R2.4g023692|Vfaba.Hedin2.R2.4g023692.1|protein_coding|+|69H>69Y|249109070C>T,missense|Vfaba.Hedin2.R2.4g023692|Vfaba.Hedin2.R2.4g023692.2|protein_coding|+|44H>44Y|249109070C>T,missense|Vfaba.Hedin2.R2.4g023692|Vfaba.Hedin2.R2.4g023692.3|protein_coding|+|44H>44Y|249109070C>T
97	Plant height at maturity	Intercept	4	249109070	chr4_249109070_C_T	C	T	0.227	4.17339	0.891579	5.23121e-10	1.01406e-05	8.54738e-06	0.009775	6.18827	Vfaba.Hedin2.R2.4g023692	Vfaba.Hedin2.R2.4g023692.3	527.5	15.5.4.3.1	RNA biosynthesis.DNA-binding transcriptional regulation.other all-alpha-helix DNA-binding domain.NF-Y transcription factor complex.component *(NF-YA)	component *(NF-YA) of NF-Y transcription factor complex	arath nuclear transcription factor y subunit 9	Nuclear transcription factor Y subunit A-3	0.169978	1.39762	25.6212	0.992303	0.323828	1.01794	4.25916	12.7743	0.204886	splice_region|Vfaba.Hedin2.R2.4g023692|Vfaba.Hedin2.R2.4g023692.4|protein_coding,missense|Vfaba.Hedin2.R2.4g023692|Vfaba.Hedin2.R2.4g023692.1|protein_coding|+|69H>69Y|249109070C>T,missense|Vfaba.Hedin2.R2.4g023692|Vfaba.Hedin2.R2.4g023692.2|protein_coding|+|44H>44Y|249109070C>T,missense|Vfaba.Hedin2.R2.4g023692|Vfaba.Hedin2.R2.4g023692.3|protein_coding|+|44H>44Y|249109070C>T
97	Plant height at maturity	Intercept	4	249109070	chr4_249109070_C_T	C	T	0.227	4.17339	0.891579	5.23121e-10	1.01406e-05	8.54738e-06	0.009775	6.18827	Vfaba.Hedin2.R2.4g023692	Vfaba.Hedin2.R2.4g023692.4	527.5	15.5.4.3.1	RNA biosynthesis.DNA-binding transcriptional regulation.other all-alpha-helix DNA-binding domain.NF-Y transcription factor complex.component *(NF-YA)	component *(NF-YA) of NF-Y transcription factor complex	arath nuclear transcription factor y subunit 9	Nuclear transcription factor Y subunit A-3	0.169978	1.39762	25.6212	0.992303	0.323828	1.01794	4.25916	12.7743	0.204886	splice_region|Vfaba.Hedin2.R2.4g023692|Vfaba.Hedin2.R2.4g023692.4|protein_coding,missense|Vfaba.Hedin2.R2.4g023692|Vfaba.Hedin2.R2.4g023692.1|protein_coding|+|69H>69Y|249109070C>T,missense|Vfaba.Hedin2.R2.4g023692|Vfaba.Hedin2.R2.4g023692.2|protein_coding|+|44H>44Y|249109070C>T,missense|Vfaba.Hedin2.R2.4g023692|Vfaba.Hedin2.R2.4g023692.3|protein_coding|+|44H>44Y|249109070C>T
97	Plant height at maturity	Intercept	4	249109070	chr4_249109070_C_T	C	T	0.227	4.17339	0.891579	5.23121e-10	1.01406e-05	8.54738e-06	0.009775	6.18827	Vfaba.Hedin2.R2.4g023693	Vfaba.Hedin2.R2.4g023693.1	25229.5	9.1.6.3.1	Secondary metabolism.terpenoids.carotenoid biosynthesis.apocarotenoids.carotenoid cleavage dioxygenase *(CCD1)	carotenoid cleavage dioxygenase *(CCD1)	9 cis epoxycarotenoid dioxygenase nced chloroplastic	Carotenoid 9,10(9,10)-cleavage dioxygenase 1	34.0992	28.4967	69.0658	21.0585	97.6391	365.704	34.9273	89.0882	229.906	splice_region|Vfaba.Hedin2.R2.4g023692|Vfaba.Hedin2.R2.4g023692.4|protein_coding,missense|Vfaba.Hedin2.R2.4g023692|Vfaba.Hedin2.R2.4g023692.1|protein_coding|+|69H>69Y|249109070C>T,missense|Vfaba.Hedin2.R2.4g023692|Vfaba.Hedin2.R2.4g023692.2|protein_coding|+|44H>44Y|249109070C>T,missense|Vfaba.Hedin2.R2.4g023692|Vfaba.Hedin2.R2.4g023692.3|protein_coding|+|44H>44Y|249109070C>T
97	Plant height at maturity	Intercept	4	249109070	chr4_249109070_C_T	C	T	0.227	4.17339	0.891579	5.23121e-10	1.01406e-05	8.54738e-06	0.009775	6.18827	Vfaba.Hedin2.R2.4g023695	Vfaba.Hedin2.R2.4g023695.1	33252	9.1.6.3.1	Secondary metabolism.terpenoids.carotenoid biosynthesis.apocarotenoids.carotenoid cleavage dioxygenase *(CCD1)	carotenoid cleavage dioxygenase *(CCD1)	9 cis epoxycarotenoid dioxygenase nced chloroplastic	Carotenoid 9,10(9,10)-cleavage dioxygenase 1	0.243196	0.164315	7.10727	0	6.34965	1.26106	6.92636	6.73218	1.40524	splice_region|Vfaba.Hedin2.R2.4g023692|Vfaba.Hedin2.R2.4g023692.4|protein_coding,missense|Vfaba.Hedin2.R2.4g023692|Vfaba.Hedin2.R2.4g023692.1|protein_coding|+|69H>69Y|249109070C>T,missense|Vfaba.Hedin2.R2.4g023692|Vfaba.Hedin2.R2.4g023692.2|protein_coding|+|44H>44Y|249109070C>T,missense|Vfaba.Hedin2.R2.4g023692|Vfaba.Hedin2.R2.4g023692.3|protein_coding|+|44H>44Y|249109070C>T
98	Branch number per plant	Intercept	4	489959200	chr4_489959200_C_T	C	T	0.329	0.162713	0.0340248	7.86071e-11	3.22098e-06	3.73513e-06	0.06535	12.8353	Vfaba.Hedin2.R2.4g024516	Vfaba.Hedin2.R2.4g024516.1	1528.5	16.1.1.2.3.2	RNA processing.pre-RNA splicing.U2-type major spliceosome.U2 snRNP complex.RNA splicing factor 3A subcomplex.component *(SF3A2)	component *(SF3A2) of RNA splicing factor 3A complex	matrin type domain containing protein	no annotation	21.3988	21.618	17.5355	32.3422	14.1357	14.556	6.1058	10.3699	13.7782	.
99	Seed yield	Intercept	4	637670682	chr4_637670682_T_C	T	C	0.117	27.7485	5.19612	2.08116e-10	1.28513e-07	3.69672e-06	0.0493333	19.7998	Vfaba.Hedin2.R2.4g024979	Vfaba.Hedin2.R2.4g024979.1	1758	17.6.1.2.37	Protein biosynthesis.organellar translation machinery.mitochondrial ribosome biogenesis.large ribosomal subunit proteome.component *(mL101)	component *(mL101) of large mitoribosomal-subunit proteome	pentatricopeptide repeat containing protein	Large ribosomal subunit protein mL101 (rPPR4)	23.1064	28.353	17.7552	41.135	15.7442	9.13828	7.96454	17.7418	13.2916	.
100	Flowering time	Intercept	4	755829370	chr4_755829370_T_C	T	C	0.052	2.14428	0.460743	4.81933e-14	5.60794e-06	2.01469e-05	0.00353333	39.0938	Vfaba.Hedin2.R2.4g025217	Vfaba.Hedin2.R2.4g025217.1	49	26.10.3.3.2.2	External stimuli response.pathogen.defense mechanisms.defense enzyme activities.chitinase activities.basic chitinase *(CHIB)	basic chitinase *(CHIB)	basic endochitinase	Endochitinase	655.201	1.46958	658.137	2.5066	320.633	568.069	8.35196	118.248	513.805	intron|Vfaba.Hedin2.R2.4g025217||protein_coding
101	First pod position	Intercept	5	1261653468	chr5_1261653468_A_C	A	C	0.063	-0.632196	0.187826	9.53071e-09	0.000742439	0.00245956	0.000158333	11.3697	Vfaba.Hedin2.R2.5g032056	Vfaba.Hedin2.R2.5g032056.1	585.5	50.3.1	Enzyme classification.EC_3 hydrolases.EC_3-1 hydrolase acting on ester bond	EC_3.1 hydrolase acting on ester bond	gdsl esterase lipase	GDSL esterase/lipase At1g09390	40.2648	25.1145	28.2779	36.9485	30.8977	11.9471	7.46266	62.2421	56.7466	intron|Vfaba.Hedin2.R2.5g032056||protein_coding
101	First pod position	Intercept	5	1261653468	chr5_1261653468_A_C	A	C	0.063	-0.632196	0.187826	9.53071e-09	0.000742439	0.00245956	0.000158333	11.3697	Vfaba.Hedin2.R2.5g032057	Vfaba.Hedin2.R2.5g032057.1	2741.5	35.2	No Mercator4 annotation.no other annotation available	not classified	no annotation	no annotation	0.133272	0.101099	0	0	0	0	0	0	0	intron|Vfaba.Hedin2.R2.5g032056||protein_coding
102	End of flowering	Slope (synCov)	5	632022595	chr5_632022595_T_C	T	C	0.741	-0.231175	0.0382984	2.0588e-12	2.43819e-09	8.81842e-08	0.473767	12.8876	Vfaba.Hedin2.R2.5g030154	Vfaba.Hedin2.R2.5g030154.1	3025	23.5.2.1.14	Protein translocation.nucleus.nucleocytoplasmic transport.nuclear transport receptor activities.transport karyopherin *(TNPO3)	nucleocytoplasmic transport karyopherin *(TNPO3)	xpo domain containing protein	Transportin MOS14	1.51632	1.96054	1.47686	1.45831	1.35252	1.71879	2.40513	1.46625	1.90895	intron|Vfaba.Hedin2.R2.5g030154||protein_coding
103	Plant height at maturity	Intercept	5	636294549	chr5_636294549_G_A	G	A	0.243	-5.21052	1.02031	1.31372e-08	8.02009e-07	1.24427e-06	0.12815	12.9324	NA	NA	NA	NA	NA	NA	NA	NA	NA	NA	NA	NA	NA	NA	NA	NA	NA	.
104	Seed number per pod	Slope (unkCov)	5	733962612	chr5_733962612_C_T	C	T	0.079	0.350091	0.060172	0.419342	1.60476e-08	4.79695e-08	0.01775	0.831095	NA	NA	NA	NA	NA	NA	NA	NA	NA	NA	NA	NA	NA	NA	NA	NA	NA	.
105	Seed number per pod	Slope (unkCov)	5	735917374	chr5_735917374_A_C	A	C	0.052	0.497187	0.0766836	4.09018e-05	5.301e-09	2.15388e-10	0.136225	14.5189	NA	NA	NA	NA	NA	NA	NA	NA	NA	NA	NA	NA	NA	NA	NA	NA	NA	.
106	Rust	Intercept	5	771305449	chr5_771305449_T_C	T	C	0.286	0.124861	0.0336361	1.55796e-09	0.000242262	0.00109269	0.00313333	7.44366	Vfaba.Hedin2.R2.5g030604	Vfaba.Hedin2.R2.5g030604.2	682.5	16.3.3.2	RNA processing.RNA transport.TREX-2 ribonucleoparticle (RNP) trafficking complex.component *(PCID2/Thp1)	component *(PCID2/Thp1) of TREX-2 mRNP trafficking complex	pci domain containing protein homolog	Enhanced ethylene response protein 5	8.47309	9.08109	7.35603	13.1853	7.68263	6.82788	6.37563	6.67445	7.19292	intron|Vfaba.Hedin2.R2.5g030604||protein_coding
106	Rust	Intercept	5	771305449	chr5_771305449_T_C	T	C	0.286	0.124861	0.0336361	1.55796e-09	0.000242262	0.00109269	0.00313333	7.44366	Vfaba.Hedin2.R2.5g030604	Vfaba.Hedin2.R2.5g030604.1	690	16.3.3.2	RNA processing.RNA transport.TREX-2 ribonucleoparticle (RNP) trafficking complex.component *(PCID2/Thp1)	component *(PCID2/Thp1) of TREX-2 mRNP trafficking complex	pci domain containing protein homolog	Enhanced ethylene response protein 5	8.47309	9.08109	7.35603	13.1853	7.68263	6.82788	6.37563	6.67445	7.19292	intron|Vfaba.Hedin2.R2.5g030604||protein_coding
107	End of flowering	Intercept	5	852434820	chr5_852434820_A_C	A	C	0.078	1.52818	0.363056	5.97809e-11	2.83319e-05	3.08873e-05	0.037225	8.87113	Vfaba.Hedin2.R2.5g030841	Vfaba.Hedin2.R2.5g030841.1	3073	23.1.4.2	Protein translocation.chloroplast.inner envelope Sec2 post-import insertion system.component *(SecY2)	component *(SecY2) of inner envelope Sec2 post-import insertion system	protein translocase subunit secy	Preprotein translocase subunit SCY2, chloroplastic	3.29409	4.62696	2.89308	4.68866	2.23983	6.27904	2.85769	2.3325	5.24224	splice_region|Vfaba.Hedin2.R2.5g030841|Vfaba.Hedin2.R2.5g030841.1|protein_coding
107	End of flowering	Intercept	5	852434820	chr5_852434820_A_C	A	C	0.078	1.52818	0.363056	5.97809e-11	2.83319e-05	3.08873e-05	0.037225	8.87113	Vfaba.Hedin2.R2.5g030839	Vfaba.Hedin2.R2.5g030839.1	38096	35.1	No Mercator4 annotation.other annotation available	not classified	dbd tnp mut domain containing protein	no annotation	0.753567	0.715835	1.46185	0.821244	0.557984	0.742624	2.48873	1.34699	1.02577	splice_region|Vfaba.Hedin2.R2.5g030841|Vfaba.Hedin2.R2.5g030841.1|protein_coding
107	End of flowering	Intercept	5	852434820	chr5_852434820_A_C	A	C	0.078	1.52818	0.363056	5.97809e-11	2.83319e-05	3.08873e-05	0.037225	8.87113	Vfaba.Hedin2.R2.5g030838	Vfaba.Hedin2.R2.5g030838.1	39538.5	35.1	No Mercator4 annotation.other annotation available	not classified	swim type domain containing protein	no annotation	1.51318	1.10324	1.88958	1.05974	0.965568	1.33418	3.29301	1.60367	0.897337	splice_region|Vfaba.Hedin2.R2.5g030841|Vfaba.Hedin2.R2.5g030841.1|protein_coding
107	Plant height at maturity	Intercept	5	852434820	chr5_852434820_A_C	A	C	0.077	7.94992	1.43955	0.0101366	6.60991e-08	2.91878e-07	0.0462417	10.3991	Vfaba.Hedin2.R2.5g030841	Vfaba.Hedin2.R2.5g030841.1	3073	23.1.4.2	Protein translocation.chloroplast.inner envelope Sec2 post-import insertion system.component *(SecY2)	component *(SecY2) of inner envelope Sec2 post-import insertion system	protein translocase subunit secy	Preprotein translocase subunit SCY2, chloroplastic	3.29409	4.62696	2.89308	4.68866	2.23983	6.27904	2.85769	2.3325	5.24224	splice_region|Vfaba.Hedin2.R2.5g030841|Vfaba.Hedin2.R2.5g030841.1|protein_coding
107	Plant height at maturity	Intercept	5	852434820	chr5_852434820_A_C	A	C	0.077	7.94992	1.43955	0.0101366	6.60991e-08	2.91878e-07	0.0462417	10.3991	Vfaba.Hedin2.R2.5g030839	Vfaba.Hedin2.R2.5g030839.1	38096	35.1	No Mercator4 annotation.other annotation available	not classified	dbd tnp mut domain containing protein	no annotation	0.753567	0.715835	1.46185	0.821244	0.557984	0.742624	2.48873	1.34699	1.02577	splice_region|Vfaba.Hedin2.R2.5g030841|Vfaba.Hedin2.R2.5g030841.1|protein_coding
107	Plant height at maturity	Intercept	5	852434820	chr5_852434820_A_C	A	C	0.077	7.94992	1.43955	0.0101366	6.60991e-08	2.91878e-07	0.0462417	10.3991	Vfaba.Hedin2.R2.5g030838	Vfaba.Hedin2.R2.5g030838.1	39538.5	35.1	No Mercator4 annotation.other annotation available	not classified	swim type domain containing protein	no annotation	1.51318	1.10324	1.88958	1.05974	0.965568	1.33418	3.29301	1.60367	0.897337	splice_region|Vfaba.Hedin2.R2.5g030841|Vfaba.Hedin2.R2.5g030841.1|protein_coding
108	Flowering time	Slope (unkCov)	6	1290358688	chr6_1290358688_G_A	G	A	0.059	0.0327777	0.00580114	1.8365e-05	3.51096e-08	0.0243507	0.022175	50.0034	Vfaba.Hedin2.R2.6g036194	Vfaba.Hedin2.R2.6g036194.5	142	35.1	No Mercator4 annotation.other annotation available	not classified	fac a domain containing protein	no annotation	0.184327	0.359652	0.0310864	0.00468178	0.114608	0.047841	0.00114473	0.100386	0.108239	*missense|Vfaba.Hedin2.R2.6g036194|Vfaba.Hedin2.R2.6g036194.5|protein_coding|+|94A>94T|1290358688G>A,missense|Vfaba.Hedin2.R2.6g036194|Vfaba.Hedin2.R2.6g036194.5|protein_coding|+|94A>94T|1290358688G>A,*missense|Vfaba.Hedin2.R2.6g036194|Vfaba.Hedin2.R2.6g036194.2|protein_coding|+|318A>318T|1290358688G>A,missense|Vfaba.Hedin2.R2.6g036194|Vfaba.Hedin2.R2.6g036194.2|protein_coding|+|318A>318T|1290358…
108	Flowering time	Slope (unkCov)	6	1290358688	chr6_1290358688_G_A	G	A	0.059	0.0327777	0.00580114	1.8365e-05	3.51096e-08	0.0243507	0.022175	50.0034	Vfaba.Hedin2.R2.6g036194	Vfaba.Hedin2.R2.6g036194.1	1028.5	35.1	No Mercator4 annotation.other annotation available	not classified	duf 223 domain containing protein	no annotation	0.184327	0.359652	0.0310864	0.00468178	0.114608	0.047841	0.00114473	0.100386	0.108239	*missense|Vfaba.Hedin2.R2.6g036194|Vfaba.Hedin2.R2.6g036194.5|protein_coding|+|94A>94T|1290358688G>A,missense|Vfaba.Hedin2.R2.6g036194|Vfaba.Hedin2.R2.6g036194.5|protein_coding|+|94A>94T|1290358688G>A,*missense|Vfaba.Hedin2.R2.6g036194|Vfaba.Hedin2.R2.6g036194.2|protein_coding|+|318A>318T|1290358688G>A,missense|Vfaba.Hedin2.R2.6g036194|Vfaba.Hedin2.R2.6g036194.2|protein_coding|+|318A>318T|1290358…
108	Flowering time	Slope (unkCov)	6	1290358688	chr6_1290358688_G_A	G	A	0.059	0.0327777	0.00580114	1.8365e-05	3.51096e-08	0.0243507	0.022175	50.0034	Vfaba.Hedin2.R2.6g036194	Vfaba.Hedin2.R2.6g036194.4	1378	35.1	No Mercator4 annotation.other annotation available	not classified	duf 223 domain containing protein	no annotation	0.184327	0.359652	0.0310864	0.00468178	0.114608	0.047841	0.00114473	0.100386	0.108239	*missense|Vfaba.Hedin2.R2.6g036194|Vfaba.Hedin2.R2.6g036194.5|protein_coding|+|94A>94T|1290358688G>A,missense|Vfaba.Hedin2.R2.6g036194|Vfaba.Hedin2.R2.6g036194.5|protein_coding|+|94A>94T|1290358688G>A,*missense|Vfaba.Hedin2.R2.6g036194|Vfaba.Hedin2.R2.6g036194.2|protein_coding|+|318A>318T|1290358688G>A,missense|Vfaba.Hedin2.R2.6g036194|Vfaba.Hedin2.R2.6g036194.2|protein_coding|+|318A>318T|1290358…
108	Flowering time	Slope (unkCov)	6	1290358688	chr6_1290358688_G_A	G	A	0.059	0.0327777	0.00580114	1.8365e-05	3.51096e-08	0.0243507	0.022175	50.0034	Vfaba.Hedin2.R2.6g036194	Vfaba.Hedin2.R2.6g036194.2	1436.5	35.1	No Mercator4 annotation.other annotation available	not classified	duf 223 domain containing protein	no annotation	0.184327	0.359652	0.0310864	0.00468178	0.114608	0.047841	0.00114473	0.100386	0.108239	*missense|Vfaba.Hedin2.R2.6g036194|Vfaba.Hedin2.R2.6g036194.5|protein_coding|+|94A>94T|1290358688G>A,missense|Vfaba.Hedin2.R2.6g036194|Vfaba.Hedin2.R2.6g036194.5|protein_coding|+|94A>94T|1290358688G>A,*missense|Vfaba.Hedin2.R2.6g036194|Vfaba.Hedin2.R2.6g036194.2|protein_coding|+|318A>318T|1290358688G>A,missense|Vfaba.Hedin2.R2.6g036194|Vfaba.Hedin2.R2.6g036194.2|protein_coding|+|318A>318T|1290358…
108	Flowering time	Slope (unkCov)	6	1290358688	chr6_1290358688_G_A	G	A	0.059	0.0327777	0.00580114	1.8365e-05	3.51096e-08	0.0243507	0.022175	50.0034	Vfaba.Hedin2.R2.6g036194	Vfaba.Hedin2.R2.6g036194.3	1614	35.1	No Mercator4 annotation.other annotation available	not classified	duf 223 domain containing protein	no annotation	0.184327	0.359652	0.0310864	0.00468178	0.114608	0.047841	0.00114473	0.100386	0.108239	*missense|Vfaba.Hedin2.R2.6g036194|Vfaba.Hedin2.R2.6g036194.5|protein_coding|+|94A>94T|1290358688G>A,missense|Vfaba.Hedin2.R2.6g036194|Vfaba.Hedin2.R2.6g036194.5|protein_coding|+|94A>94T|1290358688G>A,*missense|Vfaba.Hedin2.R2.6g036194|Vfaba.Hedin2.R2.6g036194.2|protein_coding|+|318A>318T|1290358688G>A,missense|Vfaba.Hedin2.R2.6g036194|Vfaba.Hedin2.R2.6g036194.2|protein_coding|+|318A>318T|1290358…
108	Flowering time	Slope (unkCov)	6	1290358688	chr6_1290358688_G_A	G	A	0.059	0.0327777	0.00580114	1.8365e-05	3.51096e-08	0.0243507	0.022175	50.0034	Vfaba.Hedin2.R2.6g036193	Vfaba.Hedin2.R2.6g036193.1	9318.5	35.1	No Mercator4 annotation.other annotation available	not classified	polyketide cyc domain containing protein	no annotation	4.13671	10.5096	7.60549	20.7484	5.47436	83.8079	0.423479	15.3368	72.8846	*missense|Vfaba.Hedin2.R2.6g036194|Vfaba.Hedin2.R2.6g036194.5|protein_coding|+|94A>94T|1290358688G>A,missense|Vfaba.Hedin2.R2.6g036194|Vfaba.Hedin2.R2.6g036194.5|protein_coding|+|94A>94T|1290358688G>A,*missense|Vfaba.Hedin2.R2.6g036194|Vfaba.Hedin2.R2.6g036194.2|protein_coding|+|318A>318T|1290358688G>A,missense|Vfaba.Hedin2.R2.6g036194|Vfaba.Hedin2.R2.6g036194.2|protein_coding|+|318A>318T|1290358…
108	Flowering time	Slope (unkCov)	6	1290358688	chr6_1290358688_G_A	G	A	0.059	0.0327777	0.00580114	1.8365e-05	3.51096e-08	0.0243507	0.022175	50.0034	Vfaba.Hedin2.R2.6g036192	Vfaba.Hedin2.R2.6g036192.1	11596	35.2	No Mercator4 annotation.no other annotation available	not classified	no annotation	no annotation	21.1422	34.3336	0.739045	13.851	3.72513	0.352734	0.600178	3.3186	2.07854	*missense|Vfaba.Hedin2.R2.6g036194|Vfaba.Hedin2.R2.6g036194.5|protein_coding|+|94A>94T|1290358688G>A,missense|Vfaba.Hedin2.R2.6g036194|Vfaba.Hedin2.R2.6g036194.5|protein_coding|+|94A>94T|1290358688G>A,*missense|Vfaba.Hedin2.R2.6g036194|Vfaba.Hedin2.R2.6g036194.2|protein_coding|+|318A>318T|1290358688G>A,missense|Vfaba.Hedin2.R2.6g036194|Vfaba.Hedin2.R2.6g036194.2|protein_coding|+|318A>318T|1290358…
109	Flower number per node	Intercept	6	1373090300	chr6_1373090300_A_C	A	C	0.077	0.458549	0.0943565	5.44639e-16	1.86389e-06	3.2844e-05	0.017325	17.9165	Vfaba.Hedin2.R2.6g036427	Vfaba.Hedin2.R2.6g036427.1	22	10.1.3	Redox homeostasis.reactive oxygen scavenging.glutathione peroxidase	glutathione peroxidase	hydroperoxide glutathione peroxidase 1	Probable glutathione peroxidase 8	28.42	35.1325	23.469	40.0164	37.7153	53.7362	26.8791	25.8366	44.4639	intron|Vfaba.Hedin2.R2.6g036427||protein_coding
109	Flower number per node	Intercept	6	1373090300	chr6_1373090300_A_C	A	C	0.077	0.458549	0.0943565	5.44639e-16	1.86389e-06	3.2844e-05	0.017325	17.9165	Vfaba.Hedin2.R2.6g036426	Vfaba.Hedin2.R2.6g036426.2	11378.5	10.1.3	Redox homeostasis.reactive oxygen scavenging.glutathione peroxidase	glutathione peroxidase	hydroperoxide glutathione peroxidase 1	Probable phospholipid hydroperoxide glutathione peroxidase 6, mitochondrial	201.858	69.2368	213.431	68.6464	145.033	135.679	40.4751	157.104	124.278	intron|Vfaba.Hedin2.R2.6g036427||protein_coding
109	Flower number per node	Intercept	6	1373090300	chr6_1373090300_A_C	A	C	0.077	0.458549	0.0943565	5.44639e-16	1.86389e-06	3.2844e-05	0.017325	17.9165	Vfaba.Hedin2.R2.6g036426	Vfaba.Hedin2.R2.6g036426.1	11479	10.1.3	Redox homeostasis.reactive oxygen scavenging.glutathione peroxidase	glutathione peroxidase	hydroperoxide glutathione peroxidase 1	Probable phospholipid hydroperoxide glutathione peroxidase 6, mitochondrial	201.858	69.2368	213.431	68.6464	145.033	135.679	40.4751	157.104	124.278	intron|Vfaba.Hedin2.R2.6g036427||protein_coding
109	Flower number per node	Intercept	6	1373090300	chr6_1373090300_A_C	A	C	0.077	0.458549	0.0943565	5.44639e-16	1.86389e-06	3.2844e-05	0.017325	17.9165	Vfaba.Hedin2.R2.6g036428	Vfaba.Hedin2.R2.6g036428.1	11691.5	15.5.8.1.2	RNA biosynthesis.DNA-binding transcriptional regulation.beta-sheet DNA-binding domain.AHL family.clade-B transcription factor	AHL clade-B transcription factor	at hook motif nuclear localized protein	AT-hook motif nuclear-localized protein 12	49.3657	115.067	31.5651	79.6739	24.0543	24.9304	19.2966	31.3022	26.8411	intron|Vfaba.Hedin2.R2.6g036427||protein_coding
110	Rust	Intercept	6	201981598	chr6_201981598_A_G	A	G	0.842	-0.172884	0.0364951	1.88633e-10	3.74453e-06	1.37514e-05	0.0113667	15.2536	Vfaba.Hedin2.R2.6g033119	Vfaba.Hedin2.R2.6g033119.1	76	35.1	No Mercator4 annotation.other annotation available	not classified	pentatricopeptide repeat containing protein mitochondrial	Pentatricopeptide repeat-containing protein At2g27800, mitochondrial	1.27434	2.65751	1.82961	3.34642	2.82246	3.52807	2.60192	2.19711	4.59304	missense|Vfaba.Hedin2.R2.6g033119|Vfaba.Hedin2.R2.6g033119.1|protein_coding|-|254F>254L|201981598A>G,missense|Vfaba.Hedin2.R2.6g033119|Vfaba.Hedin2.R2.6g033119.2|protein_coding|-|413F>413L|201981598A>G,missense|Vfaba.Hedin2.R2.6g033119|Vfaba.Hedin2.R2.6g033119.3|protein_coding|-|381F>381L|201981598A>G
110	Rust	Intercept	6	201981598	chr6_201981598_A_G	A	G	0.842	-0.172884	0.0364951	1.88633e-10	3.74453e-06	1.37514e-05	0.0113667	15.2536	Vfaba.Hedin2.R2.6g033119	Vfaba.Hedin2.R2.6g033119.2	314.5	35.1	No Mercator4 annotation.other annotation available	not classified	pentatricopeptide repeat containing protein mitochondrial	Pentatricopeptide repeat-containing protein At2g27800, mitochondrial	1.27434	2.65751	1.82961	3.34642	2.82246	3.52807	2.60192	2.19711	4.59304	missense|Vfaba.Hedin2.R2.6g033119|Vfaba.Hedin2.R2.6g033119.1|protein_coding|-|254F>254L|201981598A>G,missense|Vfaba.Hedin2.R2.6g033119|Vfaba.Hedin2.R2.6g033119.2|protein_coding|-|413F>413L|201981598A>G,missense|Vfaba.Hedin2.R2.6g033119|Vfaba.Hedin2.R2.6g033119.3|protein_coding|-|381F>381L|201981598A>G
110	Rust	Intercept	6	201981598	chr6_201981598_A_G	A	G	0.842	-0.172884	0.0364951	1.88633e-10	3.74453e-06	1.37514e-05	0.0113667	15.2536	Vfaba.Hedin2.R2.6g033119	Vfaba.Hedin2.R2.6g033119.3	480	35.1	No Mercator4 annotation.other annotation available	not classified	pentatricopeptide repeat containing protein mitochondrial	Pentatricopeptide repeat-containing protein At2g27800, mitochondrial	1.27434	2.65751	1.82961	3.34642	2.82246	3.52807	2.60192	2.19711	4.59304	missense|Vfaba.Hedin2.R2.6g033119|Vfaba.Hedin2.R2.6g033119.1|protein_coding|-|254F>254L|201981598A>G,missense|Vfaba.Hedin2.R2.6g033119|Vfaba.Hedin2.R2.6g033119.2|protein_coding|-|413F>413L|201981598A>G,missense|Vfaba.Hedin2.R2.6g033119|Vfaba.Hedin2.R2.6g033119.3|protein_coding|-|381F>381L|201981598A>G
110	Rust	Intercept	6	201981598	chr6_201981598_A_G	A	G	0.842	-0.172884	0.0364951	1.88633e-10	3.74453e-06	1.37514e-05	0.0113667	15.2536	Vfaba.Hedin2.R2.6g033121	Vfaba.Hedin2.R2.6g033121.1	18830.5	12.1.1.1.2	Chromatin organisation.chromatin structure.DNA wrapping.histone H2A-H2B dimer.histone *(H2B/HTB)	histone *(H2B/HTB)	histone h2b 1	Histone H2B	267.26	758.545	169.398	775.477	179.038	78.485	76.0468	134.335	116.588	missense|Vfaba.Hedin2.R2.6g033119|Vfaba.Hedin2.R2.6g033119.1|protein_coding|-|254F>254L|201981598A>G,missense|Vfaba.Hedin2.R2.6g033119|Vfaba.Hedin2.R2.6g033119.2|protein_coding|-|413F>413L|201981598A>G,missense|Vfaba.Hedin2.R2.6g033119|Vfaba.Hedin2.R2.6g033119.3|protein_coding|-|381F>381L|201981598A>G
110	Rust	Intercept	6	201981598	chr6_201981598_A_G	A	G	0.842	-0.172884	0.0364951	1.88633e-10	3.74453e-06	1.37514e-05	0.0113667	15.2536	Vfaba.Hedin2.R2.6g033121	Vfaba.Hedin2.R2.6g033121.2	19128	12.1.1.1.2	Chromatin organisation.chromatin structure.DNA wrapping.histone H2A-H2B dimer.histone *(H2B/HTB)	histone *(H2B/HTB)	histone h2b 1	Histone H2B	267.26	758.545	169.398	775.477	179.038	78.485	76.0468	134.335	116.588	missense|Vfaba.Hedin2.R2.6g033119|Vfaba.Hedin2.R2.6g033119.1|protein_coding|-|254F>254L|201981598A>G,missense|Vfaba.Hedin2.R2.6g033119|Vfaba.Hedin2.R2.6g033119.2|protein_coding|-|413F>413L|201981598A>G,missense|Vfaba.Hedin2.R2.6g033119|Vfaba.Hedin2.R2.6g033119.3|protein_coding|-|381F>381L|201981598A>G
111	Seed number per pod	Intercept	6	477716226	chr6_477716226_C_T	C	T	0.133	-0.210375	0.0437993	6.50544e-15	1.45702e-05	2.79624e-05	0.136792	15.5905	Vfaba.Hedin2.R2.6g033953	Vfaba.Hedin2.R2.6g033953.1	815	35.1	No Mercator4 annotation.other annotation available	not classified	lipoxygenase domain containing protein	no annotation	2.03285	0.457909	4.40709	6.951	3.77286	7.14473	5.19218	8.83262	5.49369	missense|Vfaba.Hedin2.R2.6g033953|Vfaba.Hedin2.R2.6g033953.1|protein_coding|-|70V>70I|477716226C>T
111	Seed number per pod	Intercept	6	477716226	chr6_477716226_C_T	C	T	0.133	-0.210375	0.0437993	6.50544e-15	1.45702e-05	2.79624e-05	0.136792	15.5905	Vfaba.Hedin2.R2.6g033952	Vfaba.Hedin2.R2.6g033952.1	9294.5	13.2.1.2.7	Cell division.cell cycle organisation.cell cycle control.CYCLIN-dependent protein kinase complex.catalytic component *(CDKG)	catalytic component *(CDKG) of cyclin-dependent kinase complex	cyclin dependent kinase 1	Cyclin-dependent kinase G-2	15.8016	19.0808	13.3464	12.1156	21.702	17.9186	48.7452	13.166	15.5081	missense|Vfaba.Hedin2.R2.6g033953|Vfaba.Hedin2.R2.6g033953.1|protein_coding|-|70V>70I|477716226C>T
112	Flower number per node	Intercept	6	842797558	chr6_842797558_G_A	G	A	0.227	0.291044	0.0654154	1.34763e-08	1.52254e-05	7.90415e-05	0.0438667	4.27523	Vfaba.Hedin2.R2.6g034699	Vfaba.Hedin2.R2.6g034699.1	789	17.1.3.1.15	Protein biosynthesis.ribosome biogenesis.small ribosomal subunit (SSU).SSU proteome.component *(uS11)	component *(uS11) of small ribosomal-subunit (SSU) proteome	40s ribosomal protein s14 1	Small ribosomal subunit protein uS11	548.172	536.671	346.348	1190.73	188.536	142.132	238.906	258.758	376.154	.
112	Flower number per node	Intercept	6	842797558	chr6_842797558_G_A	G	A	0.227	0.291044	0.0654154	1.34763e-08	1.52254e-05	7.90415e-05	0.0438667	4.27523	Vfaba.Hedin2.R2.6g034698	Vfaba.Hedin2.R2.6g034698.1	19032.5	15.1.2.6	RNA biosynthesis.DNA-dependent RNA polymerase complexes.RNA polymerase II complex.component *(NRPB7)	component *(NRPB7) of RNA polymerase II complex	dna directed rna polymerase ii subunit rpb	DNA-directed RNA polymerase II subunit RPB7	22.4152	27.0872	25.8881	17.5894	35.3574	43.0863	31.2254	23.7158	38.463	.
112	Flower number per node	Intercept	6	842797558	chr6_842797558_G_A	G	A	0.227	0.291044	0.0654154	1.34763e-08	1.52254e-05	7.90415e-05	0.0438667	4.27523	Vfaba.Hedin2.R2.6g034698	Vfaba.Hedin2.R2.6g034698.2	19047.5	15.1.2.6	RNA biosynthesis.DNA-dependent RNA polymerase complexes.RNA polymerase II complex.component *(NRPB7)	component *(NRPB7) of RNA polymerase II complex	dna directed rna polymerase ii subunit rpb	DNA-directed RNA polymerase II subunit RPB7	22.4152	27.0872	25.8881	17.5894	35.3574	43.0863	31.2254	23.7158	38.463	.
112	Flower number per node	Intercept	6	842797558	chr6_842797558_G_A	G	A	0.227	0.291044	0.0654154	1.34763e-08	1.52254e-05	7.90415e-05	0.0438667	4.27523	Vfaba.Hedin2.R2.6g034697	Vfaba.Hedin2.R2.6g034697.2	24985.5	35.1	No Mercator4 annotation.other annotation available	not classified	nuc domain containing protein	no annotation	31.5238	38.0047	14.9533	32.8054	14.4971	17.7773	13.4181	24.4003	10.4319	.
112	Flower number per node	Intercept	6	842797558	chr6_842797558_G_A	G	A	0.227	0.291044	0.0654154	1.34763e-08	1.52254e-05	7.90415e-05	0.0438667	4.27523	Vfaba.Hedin2.R2.6g034697	Vfaba.Hedin2.R2.6g034697.1	25047	35.1	No Mercator4 annotation.other annotation available	not classified	nuc domain containing protein	no annotation	31.5238	38.0047	14.9533	32.8054	14.4971	17.7773	13.4181	24.4003	10.4319	.
112	Flower number per node	Intercept	6	842797558	chr6_842797558_G_A	G	A	0.227	0.291044	0.0654154	1.34763e-08	1.52254e-05	7.90415e-05	0.0438667	4.27523	Vfaba.Hedin2.R2.6g034696	Vfaba.Hedin2.R2.6g034696.1	26573	35.1	No Mercator4 annotation.other annotation available	not classified	nuc domain containing protein	no annotation	9.55779	10.481	4.48962	11.9914	4.4544	4.97967	4.34214	7.19225	2.86431	.

## Sheet: Table S3
Set_ID	Model	Trait	Latent_variable	Chromosome	Set_start	Set_end	Number_predictors	Set_.Gene_or_Chunk.	Heritability	SD	Null_Likelihood	Alt_Likelihood	LRT_Stat	LRT_P_Raw	LRT_P_Perm	Set_mid_point	gene_parent	mRNA	BINCODE	NAME	mercator4v6.0	prot_scriber	swissprot	Expansion Pods	Expansion Seeds	Filling pods	Filling seeds	Flower	Mature leaves	Root	Steam	Young leaves
113	Chunk-based	Flowering time	Intercept	1a	1445000001	1446000000	90	Chunk_2064	0.44689	0.106698	-517.226	-500.848	32.7566	5.2226e-09	1.8558e-12	1445500000	Vfaba.Hedin2.R2.1g004009	Vfaba.Hedin2.R2.1g004009.1	35.1	No Mercator4 annotation.other annotation available	not classified	nph domain containing protein	no annotation	3.34833	3.49329	3.27168	3.14409	5.08978	6.34061	6.45091	4.03914	5.13674
113	Chunk-based	Flowering time	Intercept	1a	1445000001	1446000000	90	Chunk_2064	0.44689	0.106698	-517.226	-500.848	32.7566	5.2226e-09	1.8558e-12	1445500000	Vfaba.Hedin2.R2.1g004008	Vfaba.Hedin2.R2.1g004008.2	29.4.3.1.1.1	Plant organogenesis.flower formation.floral transition regulation.florigen activity.FT-FD floral activator complex.florigen component *(FT)	florigen component *(FT) of FT-FD floral activator complex	protein flowering locus t	Protein HEADING DATE 3A	0	0	0.00271413	0	0	0.05294	0	0	0
113	Chunk-based	Flowering time	Intercept	1a	1445000001	1446000000	90	Chunk_2064	0.44689	0.106698	-517.226	-500.848	32.7566	5.2226e-09	1.8558e-12	1445500000	Vfaba.Hedin2.R2.1g004008	Vfaba.Hedin2.R2.1g004008.1	29.4.3.1.1.1	Plant organogenesis.flower formation.floral transition regulation.florigen activity.FT-FD floral activator complex.florigen component *(FT)	florigen component *(FT) of FT-FD floral activator complex	protein flowering locus t	Protein HEADING DATE 3A	0	0	0.00271413	0	0	0.05294	0	0	0
113	Chunk-based	Flowering time	Intercept	1a	1445000001	1446000000	90	Chunk_2064	0.44689	0.106698	-517.226	-500.848	32.7566	5.2226e-09	1.8558e-12	1445500000	Vfaba.Hedin2.R2.1g004010	Vfaba.Hedin2.R2.1g004010.1	24.3.1.4	Solute transport.channels.MIP family.small basic intrinsic protein *(SIP)	small basic intrinsic protein *(SIP)	aquaporin sip protein	Aquaporin SIP1-2	20.7022	12.9466	37.9729	14.235	27.9538	16.1393	14.7831	25.3665	20.1129
113	Chunk-based	Flowering time	Intercept	1a	1445000001	1446000000	90	Chunk_2064	0.44689	0.106698	-517.226	-500.848	32.7566	5.2226e-09	1.8558e-12	1445500000	Vfaba.Hedin2.R2.1g004010	Vfaba.Hedin2.R2.1g004010.2	24.3.1.4	Solute transport.channels.MIP family.small basic intrinsic protein *(SIP)	small basic intrinsic protein *(SIP)	aquaporin sip protein	Aquaporin SIP1-1	20.7022	12.9466	37.9729	14.235	27.9538	16.1393	14.7831	25.3665	20.1129
114	Gene-based	Flowering time	Intercept	1a	1445270829	1445274540	19	Vfaba.Hedin2.R2.1g004008	0.453928	0.132938	-517.226	-505.104	24.2439	4.2438e-07	2.2219e-09	1445272684	Vfaba.Hedin2.R2.1g004008	Vfaba.Hedin2.R2.1g004008.1	29.4.3.1.1.1	Plant organogenesis.flower formation.floral transition regulation.florigen activity.FT-FD floral activator complex.florigen component *(FT)	florigen component *(FT) of FT-FD floral activator complex	protein flowering locus t	Protein HEADING DATE 3A	0	0	0.00271413	0	0	0.05294	0	0	0
114	Gene-based	Flowering time	Intercept	1a	1445270829	1445274540	19	Vfaba.Hedin2.R2.1g004008	0.453928	0.132938	-517.226	-505.104	24.2439	4.2438e-07	2.2219e-09	1445272684	Vfaba.Hedin2.R2.1g004008	Vfaba.Hedin2.R2.1g004008.2	29.4.3.1.1.1	Plant organogenesis.flower formation.floral transition regulation.florigen activity.FT-FD floral activator complex.florigen component *(FT)	florigen component *(FT) of FT-FD floral activator complex	protein flowering locus t	Protein HEADING DATE 3A	0	0	0.00271413	0	0	0.05294	0	0	0
115	Chunk-based	First pod position	Intercept	1a	1445500001	1446500000	68	Chunk_2065	0.400667	0.098336	-364.768	-348.837	31.8607	8.2819e-09	1.2376e-09	1446000000	Vfaba.Hedin2.R2.1g004010	Vfaba.Hedin2.R2.1g004010.2	24.3.1.4	Solute transport.channels.MIP family.small basic intrinsic protein *(SIP)	small basic intrinsic protein *(SIP)	aquaporin sip protein	Aquaporin SIP1-1	20.7022	12.9466	37.9729	14.235	27.9538	16.1393	14.7831	25.3665	20.1129
115	Chunk-based	First pod position	Intercept	1a	1445500001	1446500000	68	Chunk_2065	0.400667	0.098336	-364.768	-348.837	31.8607	8.2819e-09	1.2376e-09	1446000000	Vfaba.Hedin2.R2.1g004010	Vfaba.Hedin2.R2.1g004010.1	24.3.1.4	Solute transport.channels.MIP family.small basic intrinsic protein *(SIP)	small basic intrinsic protein *(SIP)	aquaporin sip protein	Aquaporin SIP1-2	20.7022	12.9466	37.9729	14.235	27.9538	16.1393	14.7831	25.3665	20.1129
115	Chunk-based	First pod position	Intercept	1a	1445500001	1446500000	68	Chunk_2065	0.400667	0.098336	-364.768	-348.837	31.8607	8.2819e-09	1.2376e-09	1446000000	Vfaba.Hedin2.R2.1g004011	Vfaba.Hedin2.R2.1g004011.1	6.1.6.2	Nucleotide metabolism.purines.extracellular ATP.apyrase *(APY)	apyrase *(APY)	atp diphosphatase	Apyrase 2	10.8587	12.5625	16.7678	14.1015	8.46758	4.52247	7.74195	13.6436	7.12469
115	Chunk-based	First pod position	Intercept	1a	1445500001	1446500000	68	Chunk_2065	0.400667	0.098336	-364.768	-348.837	31.8607	8.2819e-09	1.2376e-09	1446000000	Vfaba.Hedin2.R2.1g004012	Vfaba.Hedin2.R2.1g004012.1	14.6.11.3	DNA damage response.base excision repair (BER).apurinic/apyrimidinic (AP) endonuclease activities.AP-endonuclease *(ARP)	AP-endonuclease *(ARP)	dna apurinic or apyrimidinic site endonuclease	DNA-(apurinic or apyrimidinic site) endonuclease, chloroplastic	0.00128793	0	0.004076	0.00187442	0.00147783	0	0	0.0011724	0
116	Chunk-based	Seed yield	Slope (unkCov)	1a	1682500001	1683500000	9	Chunk_2366	0.353115	0.143338	-3.0044	8.5144	23.0378	7.9424e-07	7.1818e-07	1683000000	Vfaba.Hedin2.R2.1g004519	Vfaba.Hedin2.R2.1g004519.1	35.1	No Mercator4 annotation.other annotation available	not classified	serine threonine protein phosphatase long form homolog	Protein MAIN-LIKE 2	0.000867824	0	0	0.19438	0.000751176	0	0	0	0
117	Chunk-based	Pod length	Intercept	1a	21000001	22000000	12	Chunk_34	0.13093	0.07716	-201.762	-194.446	14.6321	6.5335e-05	2.8736e-07	21500000	Vfaba.Hedin2.R2.1g000070	Vfaba.Hedin2.R2.1g000070.2	35.1	No Mercator4 annotation.other annotation available	not classified	rvt domain containing protein	no annotation	7.01162	3.98806	6.51089	7.39682	5.29574	3.53323	2.67663	5.76175	4.71022
117	Chunk-based	Pod length	Intercept	1a	21000001	22000000	12	Chunk_34	0.13093	0.07716	-201.762	-194.446	14.6321	6.5335e-05	2.8736e-07	21500000	Vfaba.Hedin2.R2.1g000070	Vfaba.Hedin2.R2.1g000070.1	35.1	No Mercator4 annotation.other annotation available	not classified	rvt domain containing protein	no annotation	7.01162	3.98806	6.51089	7.39682	5.29574	3.53323	2.67663	5.76175	4.71022
118	Gene-based	Pod length	Intercept	1a	21382503	21386002	9	Vfaba.Hedin2.R2.1g000070	0.165318	0.096989	-201.762	-194.179	15.1649	4.9259e-05	1.2378e-06	21384252	Vfaba.Hedin2.R2.1g000070	Vfaba.Hedin2.R2.1g000070.1	35.1	No Mercator4 annotation.other annotation available	not classified	rvt domain containing protein	no annotation	7.01162	3.98806	6.51089	7.39682	5.29574	3.53323	2.67663	5.76175	4.71022
118	Gene-based	Pod length	Intercept	1a	21382503	21386002	9	Vfaba.Hedin2.R2.1g000070	0.165318	0.096989	-201.762	-194.179	15.1649	4.9259e-05	1.2378e-06	21384252	Vfaba.Hedin2.R2.1g000070	Vfaba.Hedin2.R2.1g000070.2	35.1	No Mercator4 annotation.other annotation available	not classified	rvt domain containing protein	no annotation	7.01162	3.98806	6.51089	7.39682	5.29574	3.53323	2.67663	5.76175	4.71022
119	Chunk-based	Seed number per pod	Intercept	1b	277500001	278500000	112	Chunk_480	0.318766	0.096583	-69.5543	-58.4595	22.1895	1.2351e-06	2.6355e-07	278000000	Vfaba.Hedin2.R2.1g006432	Vfaba.Hedin2.R2.1g006432.1	35.1	No Mercator4 annotation.other annotation available	not classified	c2 domain containing protein	no annotation	157.303	162.003	190.608	89.9862	41.1514	34.2933	125.518	78.0183	78.1693
119	Chunk-based	Seed number per pod	Intercept	1b	277500001	278500000	112	Chunk_480	0.318766	0.096583	-69.5543	-58.4595	22.1895	1.2351e-06	2.6355e-07	278000000	Vfaba.Hedin2.R2.1g006432	Vfaba.Hedin2.R2.1g006432.2	35.1	No Mercator4 annotation.other annotation available	not classified	c2 domain containing protein	no annotation	157.303	162.003	190.608	89.9862	41.1514	34.2933	125.518	78.0183	78.1693
119	Chunk-based	Seed number per pod	Intercept	1b	277500001	278500000	112	Chunk_480	0.318766	0.096583	-69.5543	-58.4595	22.1895	1.2351e-06	2.6355e-07	278000000	Vfaba.Hedin2.R2.1g006431	Vfaba.Hedin2.R2.1g006431.2	20.1.2.1.6	Cytoskeleton organisation.microtubular network.microtubule Tubulin heterodimer formation.gamma-Tubulin Ring Complex (gamma-TuRC).component *(GCP6)	component *(GCP6) of gamma-Tubulin ring complex	gamma tubulin complex component	Gamma-tubulin complex component 4	2.9103	5.56987	3.34806	2.89061	5.86586	4.3031	7.40324	3.81927	3.76627
119	Chunk-based	Seed number per pod	Intercept	1b	277500001	278500000	112	Chunk_480	0.318766	0.096583	-69.5543	-58.4595	22.1895	1.2351e-06	2.6355e-07	278000000	Vfaba.Hedin2.R2.1g006431	Vfaba.Hedin2.R2.1g006431.1	20.1.2.1.6	Cytoskeleton organisation.microtubular network.microtubule Tubulin heterodimer formation.gamma-Tubulin Ring Complex (gamma-TuRC).component *(GCP6)	component *(GCP6) of gamma-Tubulin ring complex	gamma tubulin complex component	Gamma-tubulin complex component 4	2.9103	5.56987	3.34806	2.89061	5.86586	4.3031	7.40324	3.81927	3.76627
119	Chunk-based	Seed number per pod	Intercept	1b	277500001	278500000	112	Chunk_480	0.318766	0.096583	-69.5543	-58.4595	22.1895	1.2351e-06	2.6355e-07	278000000	Vfaba.Hedin2.R2.1g006430	Vfaba.Hedin2.R2.1g006430.1	16.2.5.1.6	RNA processing.RNA modification.RNA pseudouridylation.stand-alone pseudouridine synthase activities.mitochondrial RNA pseudouridine synthase *(PUS3/4)	mitochondrial RNA pseudouridine synthase *(PUS3/4)	ribosomal large subunit pseudouridine synthase c	RNA pseudouridine synthase 4, mitochondrial	6.5284	9.7102	2.85417	12.6132	2.05738	1.5832	1.82332	2.5172	3.12878
119	Chunk-based	Seed number per pod	Intercept	1b	277500001	278500000	112	Chunk_480	0.318766	0.096583	-69.5543	-58.4595	22.1895	1.2351e-06	2.6355e-07	278000000	Vfaba.Hedin2.R2.1g006433	Vfaba.Hedin2.R2.1g006433.1	35.1	No Mercator4 annotation.other annotation available	not classified	wax ester synthase diacylglycerol acyltransferase	Wax ester synthase/diacylglycerol acyltransferase 11	9.66542	3.29372	13.196	5.84887	25.749	32.2956	16.8645	15.5573	13.3848
120	Chunk-based	Seed number per pod	Slope (unkCov)	1b	325500001	326500000	79	Chunk_560	0.306388	0.097178	-131.468	-119.009	24.9178	2.9914e-07	7.4464e-08	326000000	Vfaba.Hedin2.R2.1g006576	Vfaba.Hedin2.R2.1g006576.1	15.6.8.1.1	RNA biosynthesis.transcriptional co-regulation.JAZ-TPR transcriptional repressor complexes.JAZ co-regulator components.co-regulator component *(TIFY3)	co-regulator component *(TIFY3) of JAZ-TPR transcriptional repressor complexes	tify domain containing protein	Protein TIFY 3B	86.5292	31.9009	74.1012	1.51175	26.1572	35.5863	56.4976	50.0923	19.271
120	Chunk-based	Seed number per pod	Slope (unkCov)	1b	325500001	326500000	79	Chunk_560	0.306388	0.097178	-131.468	-119.009	24.9178	2.9914e-07	7.4464e-08	326000000	Vfaba.Hedin2.R2.1g006575	Vfaba.Hedin2.R2.1g006575.1	17.6.2.2.16	Protein biosynthesis.organellar translation machinery.plastidial ribosome biogenesis.large ribosomal subunit proteome.component *(uL18c)	component *(uL18c) of large plastid ribosomal-subunit proteome	50s ribosomal protein l18 chloroplastic	Large ribosomal subunit protein uL18c	269.265	123.966	205.84	266.454	97.2002	841.803	26.9195	160.104	1889.46
120	Chunk-based	Seed number per pod	Slope (unkCov)	1b	325500001	326500000	79	Chunk_560	0.306388	0.097178	-131.468	-119.009	24.9178	2.9914e-07	7.4464e-08	326000000	Vfaba.Hedin2.R2.1g006574	Vfaba.Hedin2.R2.1g006574.1	35.1	No Mercator4 annotation.other annotation available	not classified	duf 223 domain protein	no annotation	0.0109018	0.040832	0.217567	0	0.296928	18.2487	0	0.410976	6.11344
120	Chunk-based	Seed number per pod	Slope (unkCov)	1b	325500001	326500000	79	Chunk_560	0.306388	0.097178	-131.468	-119.009	24.9178	2.9914e-07	7.4464e-08	326000000	Vfaba.Hedin2.R2.1g006573	Vfaba.Hedin2.R2.1g006573.4	35.2	No Mercator4 annotation.no other annotation available	not classified	no annotation	no annotation	0.0249624	0.0230727	0.0897954	0	0.446641	19.0459	0	0.562777	6.90158
120	Chunk-based	Seed number per pod	Slope (unkCov)	1b	325500001	326500000	79	Chunk_560	0.306388	0.097178	-131.468	-119.009	24.9178	2.9914e-07	7.4464e-08	326000000	Vfaba.Hedin2.R2.1g006573	Vfaba.Hedin2.R2.1g006573.3	35.1	No Mercator4 annotation.other annotation available	not classified	duf 223 domain containing protein	no annotation	0.0249624	0.0230727	0.0897954	0	0.446641	19.0459	0	0.562777	6.90158
120	Chunk-based	Seed number per pod	Slope (unkCov)	1b	325500001	326500000	79	Chunk_560	0.306388	0.097178	-131.468	-119.009	24.9178	2.9914e-07	7.4464e-08	326000000	Vfaba.Hedin2.R2.1g006573	Vfaba.Hedin2.R2.1g006573.2	35.1	No Mercator4 annotation.other annotation available	not classified	duf 223 domain containing protein	no annotation	0.0249624	0.0230727	0.0897954	0	0.446641	19.0459	0	0.562777	6.90158
120	Chunk-based	Seed number per pod	Slope (unkCov)	1b	325500001	326500000	79	Chunk_560	0.306388	0.097178	-131.468	-119.009	24.9178	2.9914e-07	7.4464e-08	326000000	Vfaba.Hedin2.R2.1g006573	Vfaba.Hedin2.R2.1g006573.1	35.2	No Mercator4 annotation.no other annotation available	not classified	no annotation	no annotation	0.0249624	0.0230727	0.0897954	0	0.446641	19.0459	0	0.562777	6.90158
120	Chunk-based	Seed number per pod	Slope (unkCov)	1b	325500001	326500000	79	Chunk_560	0.306388	0.097178	-131.468	-119.009	24.9178	2.9914e-07	7.4464e-08	326000000	Vfaba.Hedin2.R2.1g006572	Vfaba.Hedin2.R2.1g006572.1	35.1	No Mercator4 annotation.other annotation available	not classified	ssra binding	no annotation	0.205405	0	0.28787	1.51824	140.621	35.8073	4.21841	10.665	20.3707
120	Chunk-based	Seed number per pod	Slope (synCov)	1b	325500001	326500000	79	Chunk_560	0.263977	0.091485	376.57	389.057	24.9737	2.9059e-07	1.832e-07	326000000	Vfaba.Hedin2.R2.1g006576	Vfaba.Hedin2.R2.1g006576.1	15.6.8.1.1	RNA biosynthesis.transcriptional co-regulation.JAZ-TPR transcriptional repressor complexes.JAZ co-regulator components.co-regulator component *(TIFY3)	co-regulator component *(TIFY3) of JAZ-TPR transcriptional repressor complexes	tify domain containing protein	Protein TIFY 3B	86.5292	31.9009	74.1012	1.51175	26.1572	35.5863	56.4976	50.0923	19.271
120	Chunk-based	Seed number per pod	Slope (synCov)	1b	325500001	326500000	79	Chunk_560	0.263977	0.091485	376.57	389.057	24.9737	2.9059e-07	1.832e-07	326000000	Vfaba.Hedin2.R2.1g006575	Vfaba.Hedin2.R2.1g006575.1	17.6.2.2.16	Protein biosynthesis.organellar translation machinery.plastidial ribosome biogenesis.large ribosomal subunit proteome.component *(uL18c)	component *(uL18c) of large plastid ribosomal-subunit proteome	50s ribosomal protein l18 chloroplastic	Large ribosomal subunit protein uL18c	269.265	123.966	205.84	266.454	97.2002	841.803	26.9195	160.104	1889.46
120	Chunk-based	Seed number per pod	Slope (synCov)	1b	325500001	326500000	79	Chunk_560	0.263977	0.091485	376.57	389.057	24.9737	2.9059e-07	1.832e-07	326000000	Vfaba.Hedin2.R2.1g006574	Vfaba.Hedin2.R2.1g006574.1	35.1	No Mercator4 annotation.other annotation available	not classified	duf 223 domain protein	no annotation	0.0109018	0.040832	0.217567	0	0.296928	18.2487	0	0.410976	6.11344
120	Chunk-based	Seed number per pod	Slope (synCov)	1b	325500001	326500000	79	Chunk_560	0.263977	0.091485	376.57	389.057	24.9737	2.9059e-07	1.832e-07	326000000	Vfaba.Hedin2.R2.1g006573	Vfaba.Hedin2.R2.1g006573.4	35.2	No Mercator4 annotation.no other annotation available	not classified	no annotation	no annotation	0.0249624	0.0230727	0.0897954	0	0.446641	19.0459	0	0.562777	6.90158
120	Chunk-based	Seed number per pod	Slope (synCov)	1b	325500001	326500000	79	Chunk_560	0.263977	0.091485	376.57	389.057	24.9737	2.9059e-07	1.832e-07	326000000	Vfaba.Hedin2.R2.1g006573	Vfaba.Hedin2.R2.1g006573.3	35.1	No Mercator4 annotation.other annotation available	not classified	duf 223 domain containing protein	no annotation	0.0249624	0.0230727	0.0897954	0	0.446641	19.0459	0	0.562777	6.90158
120	Chunk-based	Seed number per pod	Slope (synCov)	1b	325500001	326500000	79	Chunk_560	0.263977	0.091485	376.57	389.057	24.9737	2.9059e-07	1.832e-07	326000000	Vfaba.Hedin2.R2.1g006573	Vfaba.Hedin2.R2.1g006573.2	35.1	No Mercator4 annotation.other annotation available	not classified	duf 223 domain containing protein	no annotation	0.0249624	0.0230727	0.0897954	0	0.446641	19.0459	0	0.562777	6.90158
120	Chunk-based	Seed number per pod	Slope (synCov)	1b	325500001	326500000	79	Chunk_560	0.263977	0.091485	376.57	389.057	24.9737	2.9059e-07	1.832e-07	326000000	Vfaba.Hedin2.R2.1g006573	Vfaba.Hedin2.R2.1g006573.1	35.2	No Mercator4 annotation.no other annotation available	not classified	no annotation	no annotation	0.0249624	0.0230727	0.0897954	0	0.446641	19.0459	0	0.562777	6.90158
120	Chunk-based	Seed number per pod	Slope (synCov)	1b	325500001	326500000	79	Chunk_560	0.263977	0.091485	376.57	389.057	24.9737	2.9059e-07	1.832e-07	326000000	Vfaba.Hedin2.R2.1g006572	Vfaba.Hedin2.R2.1g006572.1	35.1	No Mercator4 annotation.other annotation available	not classified	ssra binding	no annotation	0.205405	0	0.28787	1.51824	140.621	35.8073	4.21841	10.665	20.3707
121	Gene-based	Seed number per pod	Slope (synCov)	1b	325757884	325758952	54	Vfaba.Hedin2.R2.1g006575	0.287336	0.099843	376.57	389.061	24.9821	2.8932e-07	2.1007e-07	325758418	Vfaba.Hedin2.R2.1g006575	Vfaba.Hedin2.R2.1g006575.1	17.6.2.2.16	Protein biosynthesis.organellar translation machinery.plastidial ribosome biogenesis.large ribosomal subunit proteome.component *(uL18c)	component *(uL18c) of large plastid ribosomal-subunit proteome	50s ribosomal protein l18 chloroplastic	Large ribosomal subunit protein uL18c	269.265	123.966	205.84	266.454	97.2002	841.803	26.9195	160.104	1889.46
122	Gene-based	Seed number per pod	Slope (unkCov)	1b	327086443	327088938	30	Vfaba.Hedin2.R2.1g006580	0.40166	0.111942	-131.468	-121.151	20.6343	2.7796e-06	1.3404e-06	327087690	Vfaba.Hedin2.R2.1g006580	Vfaba.Hedin2.R2.1g006580.1	50.3.4	Enzyme classification.EC_3 hydrolases.EC_3-4 hydrolase acting on peptide bond (peptidase)	EC_3.4 hydrolase acting on peptide bond (peptidase)	serine carboxypeptidase	Serine carboxypeptidase II-2 (Fragment)	0.279037	0.170184	0.217332	0.084614	0.049738	0.292598	0	1.48134	0.215433
122	Gene-based	Seed number per pod	Slope (unkCov)	1b	327086443	327088938	30	Vfaba.Hedin2.R2.1g006580	0.40166	0.111942	-131.468	-121.151	20.6343	2.7796e-06	1.3404e-06	327087690	Vfaba.Hedin2.R2.1g006580	Vfaba.Hedin2.R2.1g006580.2	19.4.2.2.1	Protein homeostasis.proteolysis.serine peptidase activities.SCPL-type carboxypeptidase activities.carboxypeptidase *(SCPL)	serine carboxypeptidase	serine carboxypeptidase	Serine carboxypeptidase II-2 (Fragment)	0.279037	0.170184	0.217332	0.084614	0.049738	0.292598	0	1.48134	0.215433
123	Chunk-based	End of flowering	Intercept	1b	53000001	54000000	35	Chunk_94	0.19444	0.078596	-497.767	-487.15	21.2338	2.0327e-06	5.694e-07	53500000	Vfaba.Hedin2.R2.1g005594	Vfaba.Hedin2.R2.1g005594.1	18.5.3.4	Protein modification.dephosphorylation.protein tyrosine phosphatase (PTP) families.atypical PTP phosphatase *(PFA-DSP)	atypical PTP phosphatase *(PFA-DSP)	tyrosine protein phosphatase domain containing	Tyrosine-protein phosphatase DSP1	7.17921	9.912	5.72388	9.8175	19.4396	12.5615	10.8876	6.2685	3.72645
123	Chunk-based	End of flowering	Intercept	1b	53000001	54000000	35	Chunk_94	0.19444	0.078596	-497.767	-487.15	21.2338	2.0327e-06	5.694e-07	53500000	Vfaba.Hedin2.R2.1g005595	Vfaba.Hedin2.R2.1g005595.1	17.6.1.3.18	Protein biosynthesis.organellar translation machinery.mitochondrial ribosome biogenesis.small ribosomal subunit proteome.component *(uS19m)	component *(uS19m) of small mitoribosomal-subunit proteome	30s ribosomal protein s19	Small ribosomal subunit protein uS19m	111.039	123.936	104.296	176.459	88.0481	79.9561	45.2241	77.041	164.297
123	Chunk-based	End of flowering	Intercept	1b	53000001	54000000	35	Chunk_94	0.19444	0.078596	-497.767	-487.15	21.2338	2.0327e-06	5.694e-07	53500000	Vfaba.Hedin2.R2.1g005596	Vfaba.Hedin2.R2.1g005596.1	35.2	No Mercator4 annotation.no other annotation available	not classified	no annotation	no annotation	0	0	0	0	0.270778	0.810761	0.00227989	0.0153264	0.461116
124	Chunk-based	Field emergence	Slope (synCov)	2	1123000001	1124000000	15	Chunk_1778	0.255011	0.107873	-1025.38	-1014.88	20.9923	2.3056e-06	2.4121e-06	1123500000	Vfaba.Hedin2.R2.2g014976	Vfaba.Hedin2.R2.2g014976.3	35.1	No Mercator4 annotation.other annotation available	not classified	heterogeneous nuclear ribonucleoprotein a2 homolog	RNA-binding protein 1	25.6606	77.3403	11.6592	37.7472	19.8134	20.5155	21.8668	10.272	17.0198
124	Chunk-based	Field emergence	Slope (synCov)	2	1123000001	1124000000	15	Chunk_1778	0.255011	0.107873	-1025.38	-1014.88	20.9923	2.3056e-06	2.4121e-06	1123500000	Vfaba.Hedin2.R2.2g014976	Vfaba.Hedin2.R2.2g014976.2	35.1	No Mercator4 annotation.other annotation available	not classified	heterogeneous nuclear ribonucleoprotein a2 homolog	RNA-binding protein 1	25.6606	77.3403	11.6592	37.7472	19.8134	20.5155	21.8668	10.272	17.0198
124	Chunk-based	Field emergence	Slope (synCov)	2	1123000001	1124000000	15	Chunk_1778	0.255011	0.107873	-1025.38	-1014.88	20.9923	2.3056e-06	2.4121e-06	1123500000	Vfaba.Hedin2.R2.2g014976	Vfaba.Hedin2.R2.2g014976.1	35.1	No Mercator4 annotation.other annotation available	not classified	heterogeneous nuclear ribonucleoprotein a2 homolog	RNA-binding protein 1	25.6606	77.3403	11.6592	37.7472	19.8134	20.5155	21.8668	10.272	17.0198
124	Chunk-based	Field emergence	Slope (synCov)	2	1123000001	1124000000	15	Chunk_1778	0.255011	0.107873	-1025.38	-1014.88	20.9923	2.3056e-06	2.4121e-06	1123500000	Vfaba.Hedin2.R2.2g014975	Vfaba.Hedin2.R2.2g014975.2	35.1	No Mercator4 annotation.other annotation available	not classified	swib mdm domain containing protein	no annotation	0.0303236	0.043478	0.0477913	0.0895823	0.0359914	0.0564312	0.0458967	0.0164999	0.0947004
124	Chunk-based	Field emergence	Slope (synCov)	2	1123000001	1124000000	15	Chunk_1778	0.255011	0.107873	-1025.38	-1014.88	20.9923	2.3056e-06	2.4121e-06	1123500000	Vfaba.Hedin2.R2.2g014975	Vfaba.Hedin2.R2.2g014975.1	35.1	No Mercator4 annotation.other annotation available	not classified	swib mdm domain containing protein	no annotation	0.0303236	0.043478	0.0477913	0.0895823	0.0359914	0.0564312	0.0458967	0.0164999	0.0947004
124	Chunk-based	Field emergence	Slope (synCov)	2	1123000001	1124000000	15	Chunk_1778	0.255011	0.107873	-1025.38	-1014.88	20.9923	2.3056e-06	2.4121e-06	1123500000	Vfaba.Hedin2.R2.2g014974	Vfaba.Hedin2.R2.2g014974.1	35.2	No Mercator4 annotation.no other annotation available	not classified	no annotation	no annotation	0	0	0	0	0	0	0	0	0
125	Gene-based	Field emergence	Slope (synCov)	2	1123319959	1123321293	15	Vfaba.Hedin2.R2.2g014976	0.255011	0.107873	-1025.38	-1014.88	20.9923	2.3056e-06	1.7198e-06	1123320626	Vfaba.Hedin2.R2.2g014976	Vfaba.Hedin2.R2.2g014976.1	35.1	No Mercator4 annotation.other annotation available	not classified	heterogeneous nuclear ribonucleoprotein a2 homolog	RNA-binding protein 1	25.6606	77.3403	11.6592	37.7472	19.8134	20.5155	21.8668	10.272	17.0198
125	Gene-based	Field emergence	Slope (synCov)	2	1123319959	1123321293	15	Vfaba.Hedin2.R2.2g014976	0.255011	0.107873	-1025.38	-1014.88	20.9923	2.3056e-06	1.7198e-06	1123320626	Vfaba.Hedin2.R2.2g014976	Vfaba.Hedin2.R2.2g014976.2	35.1	No Mercator4 annotation.other annotation available	not classified	heterogeneous nuclear ribonucleoprotein a2 homolog	RNA-binding protein 1	25.6606	77.3403	11.6592	37.7472	19.8134	20.5155	21.8668	10.272	17.0198
125	Gene-based	Field emergence	Slope (synCov)	2	1123319959	1123321293	15	Vfaba.Hedin2.R2.2g014976	0.255011	0.107873	-1025.38	-1014.88	20.9923	2.3056e-06	1.7198e-06	1123320626	Vfaba.Hedin2.R2.2g014976	Vfaba.Hedin2.R2.2g014976.3	35.1	No Mercator4 annotation.other annotation available	not classified	heterogeneous nuclear ribonucleoprotein a2 homolog	RNA-binding protein 1	25.6606	77.3403	11.6592	37.7472	19.8134	20.5155	21.8668	10.272	17.0198
126	Chunk-based	Seed number per pod	Slope (unkCov)	2	1380000001	1381000000	42	Chunk_2201	0.217428	0.084122	-131.292	-121.784	19.0152	6.4841e-06	2.1627e-06	1380500000	Vfaba.Hedin2.R2.2g015804	Vfaba.Hedin2.R2.2g015804.2	35.1	No Mercator4 annotation.other annotation available	not classified	high mobility group b protein	High mobility group B protein 9	0.295597	0.833919	0.107779	0.172001	0.185164	17.3365	0.0854589	0.0803763	2.75694
126	Chunk-based	Seed number per pod	Slope (unkCov)	2	1380000001	1381000000	42	Chunk_2201	0.217428	0.084122	-131.292	-121.784	19.0152	6.4841e-06	2.1627e-06	1380500000	Vfaba.Hedin2.R2.2g015804	Vfaba.Hedin2.R2.2g015804.1	12.1.3.1	Chromatin organisation.chromatin structure.DNA bending.architectural protein *(HMG-B)	DNA bending architectural protein *(HMG-B)	high mobility group b protein	High mobility group B protein 9	0.295597	0.833919	0.107779	0.172001	0.185164	17.3365	0.0854589	0.0803763	2.75694
126	Chunk-based	Seed number per pod	Slope (unkCov)	2	1380000001	1381000000	42	Chunk_2201	0.217428	0.084122	-131.292	-121.784	19.0152	6.4841e-06	2.1627e-06	1380500000	Vfaba.Hedin2.R2.2g015803	Vfaba.Hedin2.R2.2g015803.1	1.1.3.1	Photosynthesis.photophosphorylation.Cytb6/f to PS-I electron carriers.plastocyanin copper-protein *(PetE)	plastocyanin electron carrier	plastocyanin chloroplastic	Plastocyanin, chloroplastic	1351.59	506.737	2695.52	1125.34	485.103	25192.7	11.6411	2131.96	19642.7
126	Chunk-based	Seed number per pod	Slope (unkCov)	2	1380000001	1381000000	42	Chunk_2201	0.217428	0.084122	-131.292	-121.784	19.0152	6.4841e-06	2.1627e-06	1380500000	Vfaba.Hedin2.R2.2g015802	Vfaba.Hedin2.R2.2g015802.2	50.3.1	Enzyme classification.EC_3 hydrolases.EC_3-1 hydrolase acting on ester bond	EC_3.1 hydrolase acting on ester bond	phospholipase d alpha	Phospholipase D delta	0.141134	0.180955	0.0128625	0.510645	11.0304	0.210729	0.216895	0.16073	0.289671
126	Chunk-based	Seed number per pod	Slope (unkCov)	2	1380000001	1381000000	42	Chunk_2201	0.217428	0.084122	-131.292	-121.784	19.0152	6.4841e-06	2.1627e-06	1380500000	Vfaba.Hedin2.R2.2g015802	Vfaba.Hedin2.R2.2g015802.1	5.2.10.2.4.3	Lipid metabolism.glycerolipid metabolism.glycerolipid degradation.phospholipase activities.phospholipase D activities.phospholipase-D *(PLD-delta)	phospholipase-D *(PLD-delta)	phospholipase d alpha	Phospholipase D delta	0.141134	0.180955	0.0128625	0.510645	11.0304	0.210729	0.216895	0.16073	0.289671
127	Chunk-based	Pod length	Intercept	2	1465500001	1466500000	12	Chunk_2331	0.150497	0.077544	-202.89	-195.798	14.1849	8.2847e-05	2.6336e-06	1466000000	Vfaba.Hedin2.R2.2g016102	Vfaba.Hedin2.R2.2g016102.2	15.5.7.1	RNA biosynthesis.DNA-binding transcriptional regulation.beta-hairpin exposed by alpha/beta-scaffold structure.NAC transcription factor	NAC transcription factor	nac domain containing protein	NAC domain-containing protein 7	0.445604	0.0880841	0.545646	0.0194344	0.321925	0.632743	0.482776	4.17913	2.18121
127	Chunk-based	Pod length	Intercept	2	1465500001	1466500000	12	Chunk_2331	0.150497	0.077544	-202.89	-195.798	14.1849	8.2847e-05	2.6336e-06	1466000000	Vfaba.Hedin2.R2.2g016102	Vfaba.Hedin2.R2.2g016102.1	15.5.7.1	RNA biosynthesis.DNA-binding transcriptional regulation.beta-hairpin exposed by alpha/beta-scaffold structure.NAC transcription factor	NAC transcription factor	nac domain containing protein 21 22	NAC domain-containing protein 7	0.445604	0.0880841	0.545646	0.0194344	0.321925	0.632743	0.482776	4.17913	2.18121
128	Gene-based	Pod length	Intercept	2	1465647512	1465650303	9	Vfaba.Hedin2.R2.2g016102	0.177101	0.093668	-202.89	-194.592	16.5968	2.3114e-05	4.8939e-07	1465648908	Vfaba.Hedin2.R2.2g016102	Vfaba.Hedin2.R2.2g016102.1	15.5.7.1	RNA biosynthesis.DNA-binding transcriptional regulation.beta-hairpin exposed by alpha/beta-scaffold structure.NAC transcription factor	NAC transcription factor	nac domain containing protein 21 22	NAC domain-containing protein 7	0.445604	0.0880841	0.545646	0.0194344	0.321925	0.632743	0.482776	4.17913	2.18121
128	Gene-based	Pod length	Intercept	2	1465647512	1465650303	9	Vfaba.Hedin2.R2.2g016102	0.177101	0.093668	-202.89	-194.592	16.5968	2.3114e-05	4.8939e-07	1465648908	Vfaba.Hedin2.R2.2g016102	Vfaba.Hedin2.R2.2g016102.2	15.5.7.1	RNA biosynthesis.DNA-binding transcriptional regulation.beta-hairpin exposed by alpha/beta-scaffold structure.NAC transcription factor	NAC transcription factor	nac domain containing protein	NAC domain-containing protein 7	0.445604	0.0880841	0.545646	0.0194344	0.321925	0.632743	0.482776	4.17913	2.18121
129	Chunk-based	Pod length	Intercept	2	543000001	544000000	42	Chunk_857	0.180346	0.07546	-202.89	-195.184	15.4122	4.3215e-05	1.0997e-06	543500000	Vfaba.Hedin2.R2.2g013103	Vfaba.Hedin2.R2.2g013103.1	35.1	No Mercator4 annotation.other annotation available	not classified	sam domain containing protein	DNA cross-link repair protein SNM1	0.006981	0	0.0110499	0	0.00435896	0	0.00856807	0	0
129	Chunk-based	Pod length	Intercept	2	543000001	544000000	42	Chunk_857	0.180346	0.07546	-202.89	-195.184	15.4122	4.3215e-05	1.0997e-06	543500000	Vfaba.Hedin2.R2.2g013102	Vfaba.Hedin2.R2.2g013102.1	35.1	No Mercator4 annotation.other annotation available	not classified	sam domain containing protein	DNA cross-link repair protein SNM1	0.020051	0.0523771	0.0287245	0.0844149	0.00325296	0	0.0408163	0.0042561	0.0069909
129	Chunk-based	Pod length	Intercept	2	543000001	544000000	42	Chunk_857	0.180346	0.07546	-202.89	-195.184	15.4122	4.3215e-05	1.0997e-06	543500000	Vfaba.Hedin2.R2.2g013101	Vfaba.Hedin2.R2.2g013101.1	10.3.4.1	Redox homeostasis.thiol-based redox regulation.methionine sulfoxide reductase activities.methionine S-enantiomer sulfoxide reductase *(MsrA)	methionine S-enantiomer sulfoxide reductase *(MsrA)	peptide methionine sulfoxide reductase 1	Peptide methionine sulfoxide reductase (Fragment)	353.604	232.303	894.968	197.719	411.61	1320.73	277.674	407.053	582.939
129	Chunk-based	Pod length	Intercept	2	543000001	544000000	42	Chunk_857	0.180346	0.07546	-202.89	-195.184	15.4122	4.3215e-05	1.0997e-06	543500000	Vfaba.Hedin2.R2.2g013100	Vfaba.Hedin2.R2.2g013100.2	50.4.2	Enzyme classification.EC_4 lyases.EC_4-2 carbon-oxygen lyase	EC_4.2 carbon-oxygen lyase	pectate lyase	Probable pectate lyase 5	1.8228	0.466386	88.7765	0.160774	0.430658	3.07398	1.6112	5.58152	1.8087
129	Chunk-based	Pod length	Intercept	2	543000001	544000000	42	Chunk_857	0.180346	0.07546	-202.89	-195.184	15.4122	4.3215e-05	1.0997e-06	543500000	Vfaba.Hedin2.R2.2g013100	Vfaba.Hedin2.R2.2g013100.1	21.3.5.2	Cell wall organisation.pectin.modification and degradation.pectate lyase	pectate lyase	pectate lyase	Probable pectate lyase 22	1.8228	0.466386	88.7765	0.160774	0.430658	3.07398	1.6112	5.58152	1.8087
130	Gene-based	Seed number per pod	Intercept	3	1229536973	1229541915	20	Vfaba.Hedin2.R2.3g021204	0.29858	0.11025	-68.8049	-59.0714	19.467	5.1176e-06	7.757e-07	1229539444	Vfaba.Hedin2.R2.3g021204	Vfaba.Hedin2.R2.3g021204.1	16.1.6.14	RNA processing.pre-RNA splicing.spliceosome-associated non-snRNP factor activities.RNA chaperone *(RZ1)	RNA chaperone *(RZ1)	glycine rich rna binding protein rz1c isoform x1	Glycine-rich RNA-binding protein RZ1B	21.9376	35.8199	9.65591	46.0885	7.8297	7.19347	19.4276	7.38079	8.6843
130	Gene-based	Seed number per pod	Intercept	3	1229536973	1229541915	20	Vfaba.Hedin2.R2.3g021204	0.29858	0.11025	-68.8049	-59.0714	19.467	5.1176e-06	7.757e-07	1229539444	Vfaba.Hedin2.R2.3g021204	Vfaba.Hedin2.R2.3g021204.2	16.1.6.14	RNA processing.pre-RNA splicing.spliceosome-associated non-snRNP factor activities.RNA chaperone *(RZ1)	RNA chaperone *(RZ1)	glycine rich rna binding protein rz1c isoform x1	Glycine-rich RNA-binding protein RZ1B	21.9376	35.8199	9.65591	46.0885	7.8297	7.19347	19.4276	7.38079	8.6843
131	Chunk-based	Vigor	Slope (unkCov)	3	1670000001	1671000000	67	Chunk_2481	0.265852	0.093146	-899.355	-888.47	21.7699	1.5369e-06	1.8632e-06	1670500000	Vfaba.Hedin2.R2.3g022600	Vfaba.Hedin2.R2.3g022600.2	9.2.2.10.1	Secondary metabolism.phenolics.flavonoid biosynthesis.anthocyanidins.dihydroflavonol 4-reductase *(DFR)	dihydroflavonol 4-reductase *(DFR)	quality protein bifunctional dihydroflavonol 4 reductase flavanone	Bifunctional dihydroflavonol 4-reductase/flavanone 4-reductase	52.8158	97.1334	10.1651	0.56245	47.5773	0.326886	0.141992	2.77087	0.553315
131	Chunk-based	Vigor	Slope (unkCov)	3	1670000001	1671000000	67	Chunk_2481	0.265852	0.093146	-899.355	-888.47	21.7699	1.5369e-06	1.8632e-06	1670500000	Vfaba.Hedin2.R2.3g022600	Vfaba.Hedin2.R2.3g022600.1	9.2.2.10.1	Secondary metabolism.phenolics.flavonoid biosynthesis.anthocyanidins.dihydroflavonol 4-reductase *(DFR)	dihydroflavonol 4-reductase *(DFR)	quality protein bifunctional dihydroflavonol 4 reductase flavanone	Bifunctional dihydroflavonol 4-reductase/flavanone 4-reductase	52.8158	97.1334	10.1651	0.56245	47.5773	0.326886	0.141992	2.77087	0.553315
131	Chunk-based	Vigor	Slope (unkCov)	3	1670000001	1671000000	67	Chunk_2481	0.265852	0.093146	-899.355	-888.47	21.7699	1.5369e-06	1.8632e-06	1670500000	Vfaba.Hedin2.R2.3g022601	Vfaba.Hedin2.R2.3g022601.1	35.1	No Mercator4 annotation.other annotation available	not classified	duf 4283 domain containing protein	no annotation	0	0	0	0	0	0	0	0	0
131	Chunk-based	Vigor	Slope (unkCov)	3	1670000001	1671000000	67	Chunk_2481	0.265852	0.093146	-899.355	-888.47	21.7699	1.5369e-06	1.8632e-06	1670500000	Vfaba.Hedin2.R2.3g022599	Vfaba.Hedin2.R2.3g022599.1	22.5.6.3	Vesicle trafficking.clathrin coated vesicle (CCV) machinery.CCV accessory factor activities.clathrin uncoating protein *(AUL)	clathrin uncoating protein *(AUL)	j domain containing protein	Auxilin-like protein 1	22.5408	21.0371	6.7552	12.639	15.5275	11.3974	23.2886	14.7893	9.39831
131	Chunk-based	Vigor	Slope (unkCov)	3	1670000001	1671000000	67	Chunk_2481	0.265852	0.093146	-899.355	-888.47	21.7699	1.5369e-06	1.8632e-06	1670500000	Vfaba.Hedin2.R2.3g022599.	Vfaba.Hedin2.R2.3g022599.12	35.1	No Mercator4 annotation.other annotation available	not classified	auxilin protein	no annotation	NA	NA	NA	NA	NA	NA	NA	NA	NA
131	Chunk-based	Vigor	Slope (unkCov)	3	1670000001	1671000000	67	Chunk_2481	0.265852	0.093146	-899.355	-888.47	21.7699	1.5369e-06	1.8632e-06	1670500000	Vfaba.Hedin2.R2.3g022599	Vfaba.Hedin2.R2.3g022599.6	35.1	No Mercator4 annotation.other annotation available	not classified	j domain containing protein	no annotation	22.5408	21.0371	6.7552	12.639	15.5275	11.3974	23.2886	14.7893	9.39831
131	Chunk-based	Vigor	Slope (unkCov)	3	1670000001	1671000000	67	Chunk_2481	0.265852	0.093146	-899.355	-888.47	21.7699	1.5369e-06	1.8632e-06	1670500000	Vfaba.Hedin2.R2.3g022599	Vfaba.Hedin2.R2.3g022599.4	35.1	No Mercator4 annotation.other annotation available	not classified	j domain containing protein	no annotation	22.5408	21.0371	6.7552	12.639	15.5275	11.3974	23.2886	14.7893	9.39831
131	Chunk-based	Vigor	Slope (unkCov)	3	1670000001	1671000000	67	Chunk_2481	0.265852	0.093146	-899.355	-888.47	21.7699	1.5369e-06	1.8632e-06	1670500000	Vfaba.Hedin2.R2.3g022599	Vfaba.Hedin2.R2.3g022599.2	35.1	No Mercator4 annotation.other annotation available	not classified	j domain containing protein	no annotation	22.5408	21.0371	6.7552	12.639	15.5275	11.3974	23.2886	14.7893	9.39831
131	Chunk-based	Vigor	Slope (unkCov)	3	1670000001	1671000000	67	Chunk_2481	0.265852	0.093146	-899.355	-888.47	21.7699	1.5369e-06	1.8632e-06	1670500000	Vfaba.Hedin2.R2.3g022599	Vfaba.Hedin2.R2.3g022599.9	35.1	No Mercator4 annotation.other annotation available	not classified	j domain containing protein	no annotation	22.5408	21.0371	6.7552	12.639	15.5275	11.3974	23.2886	14.7893	9.39831
131	Chunk-based	Vigor	Slope (unkCov)	3	1670000001	1671000000	67	Chunk_2481	0.265852	0.093146	-899.355	-888.47	21.7699	1.5369e-06	1.8632e-06	1670500000	Vfaba.Hedin2.R2.3g022599	Vfaba.Hedin2.R2.3g022599.8	35.1	No Mercator4 annotation.other annotation available	not classified	j domain containing protein	no annotation	22.5408	21.0371	6.7552	12.639	15.5275	11.3974	23.2886	14.7893	9.39831
131	Chunk-based	Vigor	Slope (unkCov)	3	1670000001	1671000000	67	Chunk_2481	0.265852	0.093146	-899.355	-888.47	21.7699	1.5369e-06	1.8632e-06	1670500000	Vfaba.Hedin2.R2.3g022599.	Vfaba.Hedin2.R2.3g022599.10	35.1	No Mercator4 annotation.other annotation available	not classified	j domain containing protein	no annotation	NA	NA	NA	NA	NA	NA	NA	NA	NA
131	Chunk-based	Vigor	Slope (unkCov)	3	1670000001	1671000000	67	Chunk_2481	0.265852	0.093146	-899.355	-888.47	21.7699	1.5369e-06	1.8632e-06	1670500000	Vfaba.Hedin2.R2.3g022599	Vfaba.Hedin2.R2.3g022599.3	35.1	No Mercator4 annotation.other annotation available	not classified	j domain containing protein	no annotation	22.5408	21.0371	6.7552	12.639	15.5275	11.3974	23.2886	14.7893	9.39831
131	Chunk-based	Vigor	Slope (unkCov)	3	1670000001	1671000000	67	Chunk_2481	0.265852	0.093146	-899.355	-888.47	21.7699	1.5369e-06	1.8632e-06	1670500000	Vfaba.Hedin2.R2.3g022599	Vfaba.Hedin2.R2.3g022599.7	35.1	No Mercator4 annotation.other annotation available	not classified	j domain containing protein	no annotation	22.5408	21.0371	6.7552	12.639	15.5275	11.3974	23.2886	14.7893	9.39831
131	Chunk-based	Vigor	Slope (unkCov)	3	1670000001	1671000000	67	Chunk_2481	0.265852	0.093146	-899.355	-888.47	21.7699	1.5369e-06	1.8632e-06	1670500000	Vfaba.Hedin2.R2.3g022599	Vfaba.Hedin2.R2.3g022599.5	35.1	No Mercator4 annotation.other annotation available	not classified	j domain containing protein	no annotation	22.5408	21.0371	6.7552	12.639	15.5275	11.3974	23.2886	14.7893	9.39831
131	Chunk-based	Vigor	Slope (unkCov)	3	1670000001	1671000000	67	Chunk_2481	0.265852	0.093146	-899.355	-888.47	21.7699	1.5369e-06	1.8632e-06	1670500000	Vfaba.Hedin2.R2.3g022599.	Vfaba.Hedin2.R2.3g022599.11	35.1	No Mercator4 annotation.other annotation available	not classified	j domain containing protein	no annotation	NA	NA	NA	NA	NA	NA	NA	NA	NA
131	Chunk-based	Vigor	Slope (unkCov)	3	1670000001	1671000000	67	Chunk_2481	0.265852	0.093146	-899.355	-888.47	21.7699	1.5369e-06	1.8632e-06	1670500000	Vfaba.Hedin2.R2.3g022603	Vfaba.Hedin2.R2.3g022603.1	9.2.2.10.1	Secondary metabolism.phenolics.flavonoid biosynthesis.anthocyanidins.dihydroflavonol 4-reductase *(DFR)	dihydroflavonol 4-reductase *(DFR)	quality protein bifunctional dihydroflavonol 4 reductase flavanone	Bifunctional dihydroflavonol 4-reductase/flavanone 4-reductase	2.9941	39.8381	1.4789	0.144935	9.48086	1.97165	39.5535	0.89024	1.00596
132	Chunk-based	Seed yield	Slope (unkCov)	4	834000001	835000000	55	Chunk_1140	0.281994	0.092459	-4.0186	5.9067	19.8505	4.1871e-06	2.2415e-06	834500000	Vfaba.Hedin2.R2.4g025455	Vfaba.Hedin2.R2.4g025455.1	35.2	No Mercator4 annotation.no other annotation available	not classified	no annotation	no annotation	0.101867	0.933884	0.82069	2.6695	2.46802	3.7538	3.54876	1.60372	3.06618
132	Chunk-based	Seed yield	Slope (unkCov)	4	834000001	835000000	55	Chunk_1140	0.281994	0.092459	-4.0186	5.9067	19.8505	4.1871e-06	2.2415e-06	834500000	Vfaba.Hedin2.R2.4g025455	Vfaba.Hedin2.R2.4g025455.2	35.2	No Mercator4 annotation.no other annotation available	not classified	no annotation	no annotation	0.101867	0.933884	0.82069	2.6695	2.46802	3.7538	3.54876	1.60372	3.06618
132	Chunk-based	Seed yield	Slope (unkCov)	4	834000001	835000000	55	Chunk_1140	0.281994	0.092459	-4.0186	5.9067	19.8505	4.1871e-06	2.2415e-06	834500000	Vfaba.Hedin2.R2.4g025456	Vfaba.Hedin2.R2.4g025456.2	19.2.2.12.4.2.20	Protein homeostasis.ubiquitin-proteasome system.ubiquitin-fold protein conjugation.CULLIN-based E3 ubiquitin ligase activities.CUL3-based E3 ubiquitin ligase complexes.BTB/POZ substrate adaptor component activities.substrate adaptor	substrate adaptor of CUL3-based E3 ubiquitin ligase complex	btb domain containing protein	BTB/POZ domain-containing protein At3g50780	8.99464	19.8341	7.08739	12.5008	8.53957	14.5922	14.6299	18.5456	12.5931
132	Chunk-based	Seed yield	Slope (unkCov)	4	834000001	835000000	55	Chunk_1140	0.281994	0.092459	-4.0186	5.9067	19.8505	4.1871e-06	2.2415e-06	834500000	Vfaba.Hedin2.R2.4g025456	Vfaba.Hedin2.R2.4g025456.1	19.2.2.12.4.2.20	Protein homeostasis.ubiquitin-proteasome system.ubiquitin-fold protein conjugation.CULLIN-based E3 ubiquitin ligase activities.CUL3-based E3 ubiquitin ligase complexes.BTB/POZ substrate adaptor component activities.substrate adaptor	substrate adaptor of CUL3-based E3 ubiquitin ligase complex	btb domain containing protein	BTB/POZ domain-containing protein At3g50780	8.99464	19.8341	7.08739	12.5008	8.53957	14.5922	14.6299	18.5456	12.5931
132	Chunk-based	Seed yield	Slope (unkCov)	4	834000001	835000000	55	Chunk_1140	0.281994	0.092459	-4.0186	5.9067	19.8505	4.1871e-06	2.2415e-06	834500000	Vfaba.Hedin2.R2.4g025458	Vfaba.Hedin2.R2.4g025458.1	12.3.1.1.6	Chromatin organisation.post-translational histone modification.histone methylation.lysine methylation.class-V histone methyltransferase *(Suv)	class-V histone methyltransferase *(Suv)	histone lysine n methyltrasferase suvr	Histone-lysine N-methyltransferase SUVR5	0	0.0179618	0	0.305127	0	0	0	0	0
133	Gene-based	Pod length	Slope (synCov)	5	1378308273	1378311686	23	Vfaba.Hedin2.R2.5g032423	0.195106	0.089376	402.686	413.98	22.5886	1.0034e-06	1.2579e-06	1378309980	Vfaba.Hedin2.R2.5g032423	Vfaba.Hedin2.R2.5g032423.1	20.1.2.1.1	Cytoskeleton organisation.microtubular network.microtubule Tubulin heterodimer formation.gamma-Tubulin Ring Complex (gamma-TuRC).gamma tubulin component *(TUG1)	gamma tubulin component *(TUG1) of gamma-Tubulin ring complex	tubulin gamma chain	Tubulin gamma-1 chain	17.5742	25.6322	12.1771	18.0224	7.40646	6.2958	6.77268	11.3982	10.0691
134	Chunk-based	End of flowering	Intercept	5	26500001	27500000	239	Chunk_49	0.306171	0.096142	-498.583	-487.769	21.6271	1.6557e-06	4.3059e-07	27000000	Vfaba.Hedin2.R2.5g028331	Vfaba.Hedin2.R2.5g028331.1	22.6.1.7	Vesicle trafficking.vesicle tethering.RAB-GTPase activities.G-class RAB GTPase	G-class RAB GTPase	ras protein rab 7a	Ras-related protein Rab7	40.7679	34.5435	35.086	44.8577	31.2402	24.867	26.657	30.2556	31.1243
134	Chunk-based	End of flowering	Intercept	5	26500001	27500000	239	Chunk_49	0.306171	0.096142	-498.583	-487.769	21.6271	1.6557e-06	4.3059e-07	27000000	Vfaba.Hedin2.R2.5g028332	Vfaba.Hedin2.R2.5g028332.1	18.13.1.4	Protein modification.cysteine disulfide formation.endoplasmic reticulum.protein disulfide isomerase *(PDI-L)	protein disulfide isomerase *(PDI-L)	protein disulfide isomerase	Protein disulfide isomerase-like 1-6	25.281	31.8427	19.2061	10.7912	11.9491	16.4759	6.6142	21.5841	22.3037
134	Chunk-based	End of flowering	Intercept	5	26500001	27500000	239	Chunk_49	0.306171	0.096142	-498.583	-487.769	21.6271	1.6557e-06	4.3059e-07	27000000	Vfaba.Hedin2.R2.5g028330	Vfaba.Hedin2.R2.5g028330.1	35.1	No Mercator4 annotation.other annotation available	not classified	iaa leucine resistant	IAA-leucine resistant 2	0.781813	0.0288691	0.0148708	0.31964	0.0287331	0	0.0271511	0.0571717	0.0194074
134	Chunk-based	End of flowering	Intercept	5	26500001	27500000	239	Chunk_49	0.306171	0.096142	-498.583	-487.769	21.6271	1.6557e-06	4.3059e-07	27000000	Vfaba.Hedin2.R2.5g028333	Vfaba.Hedin2.R2.5g028333.1	35.1	No Mercator4 annotation.other annotation available	not classified	lea 2 domain containing protein	no annotation	8.6585	2.77084	15.4449	0.887724	45.3973	18.0334	17.7852	92.5286	24.9681
134	Chunk-based	End of flowering	Intercept	5	26500001	27500000	239	Chunk_49	0.306171	0.096142	-498.583	-487.769	21.6271	1.6557e-06	4.3059e-07	27000000	Vfaba.Hedin2.R2.5g028334	Vfaba.Hedin2.R2.5g028334.1	35.1	No Mercator4 annotation.other annotation available	not classified	dynein light chain 1	no annotation	49.3335	37.5447	10.7512	76.7116	7.48341	35.6842	5.419	18.2683	78.4651
134	Chunk-based	End of flowering	Intercept	5	26500001	27500000	239	Chunk_49	0.306171	0.096142	-498.583	-487.769	21.6271	1.6557e-06	4.3059e-07	27000000	Vfaba.Hedin2.R2.5g028329	Vfaba.Hedin2.R2.5g028329.1	17.1.2.1.39	Protein biosynthesis.ribosome biogenesis.large ribosomal subunit (LSU).LSU proteome.component *(eL37)	component *(eL37) of large ribosomal-subunit (LSU) proteome	60s ribosomal protein l37 1	Large ribosomal subunit protein eL37y	741.129	712.873	539.147	2003.25	283.595	185.718	214.585	455.489	484.047
134	Chunk-based	End of flowering	Intercept	5	26500001	27500000	239	Chunk_49	0.306171	0.096142	-498.583	-487.769	21.6271	1.6557e-06	4.3059e-07	27000000	Vfaba.Hedin2.R2.5g028335	Vfaba.Hedin2.R2.5g028335.1	1.3.6.2	Photosynthesis.photorespiration.hydroxypyruvate reductase activities.non-peroxisomal hydroxypyruvate reductase *(HPR)	non-peroxisomal hydroxypyruvate reductase *(HPR)	glyoxylate hydroxypyruvate reductase b	Hydroxyphenylpyruvate reductase	5.77574	4.9059	6.37954	6.77628	4.74157	6.16992	0.288823	4.83613	12.9262
134	Chunk-based	End of flowering	Intercept	5	26500001	27500000	239	Chunk_49	0.306171	0.096142	-498.583	-487.769	21.6271	1.6557e-06	4.3059e-07	27000000	Vfaba.Hedin2.R2.5g028336	Vfaba.Hedin2.R2.5g028336.1	27.5.3.1	Multi-process regulation.ROP-GTPase regulatory system.RopGEF guanine nucleotide exchange factor activities.exchange factor *(PRONE)	RopGEF guanine nucleotide exchange factor *(PRONE)	arath rop guanine nucleotide exchange factor	Rop guanine nucleotide exchange factor 12	0.955682	1.3299	0.912816	0.471295	61.3663	2.93916	0.550044	0.750086	5.53199
134	Chunk-based	End of flowering	Intercept	5	26500001	27500000	239	Chunk_49	0.306171	0.096142	-498.583	-487.769	21.6271	1.6557e-06	4.3059e-07	27000000	Vfaba.Hedin2.R2.5g028337	Vfaba.Hedin2.R2.5g028337.1	1.1.4.2.8	Photosynthesis.photophosphorylation.photosystem I.PS-I complex.component *(PsaH)	component *(PsaH) of PS-I complex	photosystem i reacton center subunt v chloroplastc	Photosystem I reaction center subunit VI, chloroplastic	556.266	259.077	709.773	412.955	156.318	6745.52	37.3347	576.048	4293.6
134	Chunk-based	End of flowering	Intercept	5	26500001	27500000	239	Chunk_49	0.306171	0.096142	-498.583	-487.769	21.6271	1.6557e-06	4.3059e-07	27000000	Vfaba.Hedin2.R2.5g028328	Vfaba.Hedin2.R2.5g028328.1	35.1	No Mercator4 annotation.other annotation available	not classified	binding helicase protein	no annotation	1.36809	2.93464	0.546423	0.295052	2.5344	3.96568	0.584602	4.97479	16.0305
134	Chunk-based	End of flowering	Intercept	5	26500001	27500000	239	Chunk_49	0.306171	0.096142	-498.583	-487.769	21.6271	1.6557e-06	4.3059e-07	27000000	Vfaba.Hedin2.R2.5g028327	Vfaba.Hedin2.R2.5g028327.1	13.2.3.7	Cell division.cell cycle organisation.chromosome segregation.microtubule destabilizing motor protein *(Kinesin-13)	microtubule destabilizing motor protein *(Kinesin-13)	kinesin protein kin	Kinesin-like protein KIN-13B	37.9807	46.1027	32.2371	33.9175	24.651	7.92341	29.0253	52.7523	20.185
134	Chunk-based	End of flowering	Intercept	5	26500001	27500000	239	Chunk_49	0.306171	0.096142	-498.583	-487.769	21.6271	1.6557e-06	4.3059e-07	27000000	Vfaba.Hedin2.R2.5g028326	Vfaba.Hedin2.R2.5g028326.2	35.1	No Mercator4 annotation.other annotation available	not classified	mediator of rna polymerase ii transcription subunit 15a	Mediator of RNA polymerase II transcription subunit 15a	4.40133	8.19002	5.30725	4.42656	7.3856	11.6734	14.4144	6.12787	8.45633
134	Chunk-based	End of flowering	Intercept	5	26500001	27500000	239	Chunk_49	0.306171	0.096142	-498.583	-487.769	21.6271	1.6557e-06	4.3059e-07	27000000	Vfaba.Hedin2.R2.5g028326	Vfaba.Hedin2.R2.5g028326.1	35.1	No Mercator4 annotation.other annotation available	not classified	mediator of rna polymerase ii transcription subunit 15a	Mediator of RNA polymerase II transcription subunit 15a	4.40133	8.19002	5.30725	4.42656	7.3856	11.6734	14.4144	6.12787	8.45633
134	Chunk-based	End of flowering	Intercept	5	26500001	27500000	239	Chunk_49	0.306171	0.096142	-498.583	-487.769	21.6271	1.6557e-06	4.3059e-07	27000000	Vfaba.Hedin2.R2.5g028338	Vfaba.Hedin2.R2.5g028338.1	15.5.2.9	RNA biosynthesis.DNA-binding transcriptional regulation.zinc-coordinating DNA-binding domain.ZFP transcription factor	ZFP transcription factor	c2h2 type domain containing protein	no annotation	0	0.022565	0	0	0	0	0	0	0
134	Chunk-based	End of flowering	Intercept	5	26500001	27500000	239	Chunk_49	0.306171	0.096142	-498.583	-487.769	21.6271	1.6557e-06	4.3059e-07	27000000	Vfaba.Hedin2.R2.5g028339	Vfaba.Hedin2.R2.5g028339.1	17.6.2.3.17	Protein biosynthesis.organellar translation machinery.plastidial ribosome biogenesis.small ribosomal subunit proteome.component *(uS17c)	component *(uS17c) of small plastid ribosomal-subunit proteome	30s ribosomal protein s17	Small ribosomal subunit protein uS17c (Fragment)	321.857	108.438	200.156	259.832	82.5653	1230.69	25.6775	159.489	2877.07
134	Chunk-based	End of flowering	Intercept	5	26500001	27500000	239	Chunk_49	0.306171	0.096142	-498.583	-487.769	21.6271	1.6557e-06	4.3059e-07	27000000	Vfaba.Hedin2.R2.5g028340	Vfaba.Hedin2.R2.5g028340.1	15.5.3.1.3	RNA biosynthesis.DNA-binding transcriptional regulation.helix-turn-helix DNA-binding domain.HOMEO domain.HD-ZIP IV-type transcription factor	HD-ZIP IV-type transcription factor	homeobox leucine zipper protein roc	Homeobox-leucine zipper protein GLABRA 2	1.20421	24.1829	0.281594	0.430411	10.5471	0.369788	0.0365079	0.0516183	1.0736
135	Gene-based	Flowering time	Intercept	5	493613974	493620726	33	Vfaba.Hedin2.R2.5g029868	0.274263	0.103169	-518.077	-509.994	16.1668	2.9001e-05	8.4441e-07	493617350	Vfaba.Hedin2.R2.5g029868	Vfaba.Hedin2.R2.5g029868.1	35.1	No Mercator4 annotation.other annotation available	not classified	thioredoxin domain containing protein	no annotation	2.32837	2.09278	3.75664	1.73397	3.09241	45.6674	0.21975	4.68399	22.7465
135	Gene-based	Flowering time	Intercept	5	493613974	493620726	33	Vfaba.Hedin2.R2.5g029868	0.274263	0.103169	-518.077	-509.994	16.1668	2.9001e-05	8.4441e-07	493617350	Vfaba.Hedin2.R2.5g029868	Vfaba.Hedin2.R2.5g029868.2	35.1	No Mercator4 annotation.other annotation available	not classified	thioredoxin domain containing protein	no annotation	2.32837	2.09278	3.75664	1.73397	3.09241	45.6674	0.21975	4.68399	22.7465
136	Gene-based	End of flowering	Slope (synCov)	5	632015694	632035547	22	Vfaba.Hedin2.R2.5g030154	0.099105	0.064753	-142.315	-131.452	21.7245	1.5737e-06	1.3203e-06	632025620	Vfaba.Hedin2.R2.5g030154	Vfaba.Hedin2.R2.5g030154.1	23.5.2.1.14	Protein translocation.nucleus.nucleocytoplasmic transport.nuclear transport receptor activities.transport karyopherin *(TNPO3)	nucleocytoplasmic transport karyopherin *(TNPO3)	xpo domain containing protein	Transportin MOS14	1.51632	1.96054	1.47686	1.45831	1.35252	1.71879	2.40513	1.46625	1.90895
137	Chunk-based	End of flowering	Intercept	5	633500001	634500000	21	Chunk_883	0.205164	0.109918	-498.583	-487.447	22.2709	1.1838e-06	2.9703e-07	634000000	Vfaba.Hedin2.R2.5g030158	Vfaba.Hedin2.R2.5g030158.1	35.1	No Mercator4 annotation.other annotation available	not classified	hexosyltransferase	Probable galacturonosyltransferase 4	0.529332	0.976371	0.245876	2.16009	0.534363	0.892182	0.439634	0.64049	1.14157
137	Chunk-based	Plant height at maturity	Intercept	5	633500001	634500000	21	Chunk_883	0.256506	0.119908	-813.518	-801.725	23.5855	5.9743e-07	5.3991e-07	634000000	Vfaba.Hedin2.R2.5g030158	Vfaba.Hedin2.R2.5g030158.1	35.1	No Mercator4 annotation.other annotation available	not classified	hexosyltransferase	Probable galacturonosyltransferase 4	0.529332	0.976371	0.245876	2.16009	0.534363	0.892182	0.439634	0.64049	1.14157
138	Chunk-based	Flowering time	Intercept	5	638500001	639500000	62	Chunk_892	0.284147	0.094356	-518.077	-504.717	26.7207	1.1754e-07	8.7598e-11	639000000	Vfaba.Hedin2.R2.5g030173	Vfaba.Hedin2.R2.5g030173.1	15.5.7.1	RNA biosynthesis.DNA-binding transcriptional regulation.beta-hairpin exposed by alpha/beta-scaffold structure.NAC transcription factor	NAC transcription factor	nac domain containing protein	NAC transcription factor 47	4.8727	1.56189	0.705656	0	32.2224	1.10699	52.1745	1.66892	0.842855
138	Chunk-based	Flowering time	Intercept	5	638500001	639500000	62	Chunk_892	0.284147	0.094356	-518.077	-504.717	26.7207	1.1754e-07	8.7598e-11	639000000	Vfaba.Hedin2.R2.5g030174	Vfaba.Hedin2.R2.5g030174.2	35.1	No Mercator4 annotation.other annotation available	not classified	ricin b lectin protein	Ricin B-like lectin R40G3	140.625	92.5766	120.552	137.67	135.377	46.0394	22.6134	148.582	68.9005
138	Chunk-based	Flowering time	Intercept	5	638500001	639500000	62	Chunk_892	0.284147	0.094356	-518.077	-504.717	26.7207	1.1754e-07	8.7598e-11	639000000	Vfaba.Hedin2.R2.5g030174	Vfaba.Hedin2.R2.5g030174.1	35.1	No Mercator4 annotation.other annotation available	not classified	ricin b lectin protein	Ricin B-like lectin R40G3	140.625	92.5766	120.552	137.67	135.377	46.0394	22.6134	148.582	68.9005
139	Chunk-based	First pod position	Intercept	5	661000001	662000000	48	Chunk_931	0.361757	0.121676	-365.634	-349.641	31.9851	7.768e-09	4.3516e-10	661500000	Vfaba.Hedin2.R2.5g030261	Vfaba.Hedin2.R2.5g030261.1	1.1.5.2.2.2	Photosynthesis.photophosphorylation.linear electron flow.ferredoxin-NADP reductase (FNR) activity.FNR membrane-tethering.FNR-interacting protein *(TIC62)	protein involved in ferredoxin-NADP oxidoreductase membrane-tethering *(TIC62)	nad p bd dom domain containing rotein	Protein TIC 62, chloroplastic	0.0857522	0.0169242	0.171989	0.152939	0.0269704	3.13049	0.00147751	0.118713	2.28871
139	Chunk-based	First pod position	Intercept	5	661000001	662000000	48	Chunk_931	0.361757	0.121676	-365.634	-349.641	31.9851	7.768e-09	4.3516e-10	661500000	Vfaba.Hedin2.R2.5g030260	Vfaba.Hedin2.R2.5g030260.1	24.2.3.5.2	Solute transport.carrier-mediated transport.APC superfamily.APC family.cationic amino acid transporter *(CAT)	cationic amino acid transporter *(CAT)	cationic amino acid transporter 2	Cationic amino acid transporter 2, vacuolar	0.749533	1.66869	6.74331	6.81503	8.04292	7.73696	9.03403	6.29731	1.99536
139	Chunk-based	First pod position	Intercept	5	661000001	662000000	48	Chunk_931	0.361757	0.121676	-365.634	-349.641	31.9851	7.768e-09	4.3516e-10	661500000	Vfaba.Hedin2.R2.5g030259	Vfaba.Hedin2.R2.5g030259.1	24.2.3.5.2	Solute transport.carrier-mediated transport.APC superfamily.APC family.cationic amino acid transporter *(CAT)	cationic amino acid transporter *(CAT)	cationic amino acid transporter 2	Cationic amino acid transporter 2, vacuolar	0.110062	0.245993	0.921979	0.0676422	5.47671	0.282245	2.44549	10.3987	0.219399
140	Gene-based	Seed number per pod	Slope (unkCov)	6	340398449	340399656	9	Vfaba.Hedin2.R2.6g033633	0.370578	0.160123	-130.821	-121.235	19.1716	5.9738e-06	1.3968e-06	340399052	Vfaba.Hedin2.R2.6g033633	Vfaba.Hedin2.R2.6g033633.1	24.1.1.2.5	Solute transport.primary active transport.V-type ATPase complex.peripheral V1 subcomplex.subunit E	subunit E of V-type ATPase peripheral V1 subcomplex	v type proton atpase subunit e	V-type proton ATPase subunit E	0	0	0	0	0.153138	0.027312	0.00648016	0	0.175247
141	Chunk-based	Seed number per pod	Intercept	6	477500001	478500000	52	Chunk_666	0.322996	0.118519	-68.5976	-59.5702	18.0548	1.0732e-05	2.6063e-06	478000000	Vfaba.Hedin2.R2.6g033954	Vfaba.Hedin2.R2.6g033954.1	50.1.12	Enzyme classification.EC_1 oxidoreductases.EC_1-13 oxidoreductase acting on single donor with incorporation of molecular oxygen (oxygenase)	EC_1.13 oxidoreductase acting on single donor with incorporation of molecular oxygen (oxygenase)	linoleate lipoxygenase 2 1 chloroplastic	Lipoxygenase 6, chloroplastic	46.828	40.8245	35.4359	1.98966	28.8394	153.569	16.2633	22.0639	101.955
141	Chunk-based	Seed number per pod	Intercept	6	477500001	478500000	52	Chunk_666	0.322996	0.118519	-68.5976	-59.5702	18.0548	1.0732e-05	2.6063e-06	478000000	Vfaba.Hedin2.R2.6g033954	Vfaba.Hedin2.R2.6g033954.2	50.1.12	Enzyme classification.EC_1 oxidoreductases.EC_1-13 oxidoreductase acting on single donor with incorporation of molecular oxygen (oxygenase)	EC_1.13 oxidoreductase acting on single donor with incorporation of molecular oxygen (oxygenase)	13s lipoxygenase 2 1 chloroplastic	Lipoxygenase 6, chloroplastic	46.828	40.8245	35.4359	1.98966	28.8394	153.569	16.2633	22.0639	101.955
141	Chunk-based	Seed number per pod	Intercept	6	477500001	478500000	52	Chunk_666	0.322996	0.118519	-68.5976	-59.5702	18.0548	1.0732e-05	2.6063e-06	478000000	Vfaba.Hedin2.R2.6g033953	Vfaba.Hedin2.R2.6g033953.1	35.1	No Mercator4 annotation.other annotation available	not classified	lipoxygenase domain containing protein	no annotation	2.03285	0.457909	4.40709	6.951	3.77286	7.14473	5.19218	8.83262	5.49369
141	Chunk-based	Seed number per pod	Intercept	6	477500001	478500000	52	Chunk_666	0.322996	0.118519	-68.5976	-59.5702	18.0548	1.0732e-05	2.6063e-06	478000000	Vfaba.Hedin2.R2.6g033952	Vfaba.Hedin2.R2.6g033952.1	13.2.1.2.7	Cell division.cell cycle organisation.cell cycle control.CYCLIN-dependent protein kinase complex.catalytic component *(CDKG)	catalytic component *(CDKG) of cyclin-dependent kinase complex	cyclin dependent kinase 1	Cyclin-dependent kinase G-2	15.8016	19.0808	13.3464	12.1156	21.702	17.9186	48.7452	13.166	15.5081

## Sheet: Table S4
Line	chr1a_1050072279_A_T	chr1a_1442201843_C_G	chr1a_1569632705_G_C	chr1a_1683412931_A_G	chr1a_220334851_C_T	chr1a_338429840_A_G	chr1a_388405203_C_T	chr1a_398372330_C_T	chr1a_641152532_G_A	chr1a_704974843_G_A	chr1a_760636112_C_T	chr1a_803696606_T_C	chr1a_945284663_G_A	chr1b_1038140909_T_C	chr1b_121038159_T_G	chr1b_1469247046_A_T	chr1b_210200081_G_T	chr1b_332124565_C_A	chr1b_656505145_A_G	chr1b_668853786_T_C	chr1b_69703344_A_G	chr1b_722963728_T_C	chr1b_738641207_A_G	chr2_1208589828_T_C	chr2_1233426120_T_C	chr2_1379732730_T_G	chr2_1380033850_A_T	chr2_1380943634_A_G	chr2_1679794167_G_A	chr2_243353923_A_T	chr2_327624088_T_G	chr2_452883029_C_A	chr2_642570408_C_G	chr2_856619153_T_G	chr2_937713575_C_T	chr2_940470669_C_T	chr2_940958128_G_A	chr2_959582378_C_G	chr3_1022463517_T_G	chr3_1032360202_C_G	chr3_1187038964_G_A	chr3_1225499490_T_C	chr3_1313486747_G_A	chr3_1330913908_G_A	chr3_524490432_A_C	chr3_649799059_A_C	chr3_745235961_G_A	chr3_896068653_G_A	chr3_930662174_A_G
GPID_00001	0	0	0	0	0	0	0	0	0	0	0	0	2	2	0	0	0	0	0	0	0	2	2	0	0	0	0	0	0	0	1	0	2	0	0	0	0	0	0	0	2	0	0	0	0	0	0	0	0
GPID_00002	0	0	2	0	0	0	0	0	0	0	0	0	2	0	2	0	2	0	0	0	0	2	0	0	0	0	0	0	0	0	0	2	0	0	2	0	0	0	0	0	1	0	2	0	0	2	0	0	0
GPID_00003	1	0	2	0	0	0	0	0	0	0	0	2	0	0	0	0	0	0	0	2	2	2	0	0	0	0	0	0	0	0	0	0	0	0	0	0	0	0	0	0	0	0	0	0	0	0	0	0	0
GPID_00004	0	0	0	0	0	0	0	0	0	0	0	0	0	0	0	0	0	0	0	0	2	2	0	0	0	0	0	0	0	0	2	0	2	0	0	0	0	0	0	0	2	2	2	0	2	2	0	0	0
GPID_00005	0	0	0	0	0	0	0	2	0	2	0	0	2	0	0	0	0	0	2	0	0	2	0	0	0	0	0	0	0	2	2	0	2	0	0	0	0	0	0	0	2	0	0	0	0	1	0	0	0
GPID_00006	0	2	0	0	0	0	0	0	2	0	2	0	0	0	0	0	0	0	0	0	0	0	0	0	0	1	0	0	0	0	2	0	0	0	0	0	0	0	0	0	0	0	2	0	0	2	0	0	0
GPID_00007	0	0	2	0	0	0	0	0	0	0	0	0	2	0	2	0	0	0	0	0	2	2	0	0	0	0	0	0	2	0	0	2	0	0	2	0	0	0	0	0	1	0	0	0	0	0	0	0	0
GPID_00008	0	0	2	0	0	0	0	0	0	0	0	0	1	0	2	0	2	0	0	0	0	2	2	0	0	0	0	0	2	0	0	2	0	0	0	0	0	0	0	0	1	0	1	0	0	2	0	0	0
GPID_00009	0	0	1	0	0	0	0	0	0	0	0	0	0	0	0	0	2	0	0	0	2	0	0	0	0	0	0	0	0	0	0	0	0	0	0	0	0	0	0	0	2	2	0	0	0	2	0	0	0
GPID_00010	0	0	0	0	0	0	0	0	0	2	0	2	0	0	0	0	2	0	0	0	1	2	0	0	0	0	0	0	0	0	2	0	0	0	0	0	0	0	0	1	0	2	0	0	0	0	0	0	0
GPID_00011	0	0	0	0	0	0	0	0	0	1	0	0	1	1	0	0	0	0	0	1	0	2	0	0	0	0	0	0	0	0	2	0	2	0	0	0	0	0	0	0	2	0	0	0	0	0	0	0	0
GPID_00012	0	0	0	0	0	0	0	0	0	2	2	0	2	0	2	0	1	0	0	2	0	2	0	0	0	0	0	0	0	2	2	0	0	0	0	0	0	0	0	0	2	0	0	0	0	0	0	1	0
GPID_00013	0	0	0	0	0	0	0	1	2	2	0	0	2	0	0	0	1	0	0	0	0	1	0	0	0	0	0	0	0	0	2	0	2	0	0	2	0	0	0	0	2	0	0	0	0	0	0	0	0
GPID_00014	0	0	0	0	2	0	0	0	2	2	0	0	2	0	0	0	2	0	0	0	0	0	0	1	0	0	0	0	0	2	2	0	0	0	0	0	0	0	0	0	0	0	0	0	0	0	0	0	0
GPID_00015	0	0	0	0	0	0	0	0	0	2	0	0	2	0	0	0	0	0	2	0	0	0	0	0	0	0	0	0	0	0	1	0	2	0	0	0	0	0	0	0	1	0	0	0	0	1	0	0	0
GPID_00016	0	0	0	0	0	0	0	0	2	2	0	0	2	0	0	0	0	0	0	2	2	2	0	0	0	0	2	0	0	2	2	0	2	0	0	0	0	0	0	0	0	0	0	0	0	2	0	0	0
GPID_00017	0	1	0	0	0	0	0	0	1	0	2	0	2	0	0	0	0	0	0	0	2	2	0	0	0	0	0	0	0	0	0	2	2	0	0	0	0	0	0	0	1	0	0	0	0	0	0	0	0
GPID_00018	0	2	0	0	0	0	0	0	2	0	2	2	1	0	0	0	0	0	0	0	2	0	0	0	0	0	0	0	0	0	2	0	2	0	0	0	0	0	0	0	0	0	0	0	0	2	1	0	0
GPID_00019	0	1	0	0	0	0	0	0	0	0	0	0	0	0	0	0	0	0	0	0	2	0	0	0	0	0	0	0	0	0	2	0	0	0	0	0	0	0	1	0	1	0	0	0	0	2	0	0	0
GPID_00020	0	2	2	0	0	0	0	2	0	0	2	0	2	0	0	0	0	0	0	2	2	0	0	0	0	0	0	0	0	0	2	0	0	0	0	0	0	0	0	0	0	0	0	0	0	0	0	0	0
GPID_00021	0	0	0	0	2	0	0	0	0	0	0	0	2	0	0	0	0	0	0	2	2	0	0	0	0	0	0	0	0	0	0	0	0	0	0	0	0	0	0	0	0	0	0	2	0	0	0	0	0
GPID_00022	1	2	0	0	0	0	0	0	0	0	2	0	2	0	0	0	0	0	0	0	2	0	0	0	0	0	0	0	0	0	0	0	0	0	0	0	0	0	0	0	0	0	0	0	0	0	0	0	0
GPID_00023	0	0	2	0	0	0	0	0	0	0	0	0	0	0	0	0	0	0	0	0	2	2	0	0	0	0	0	0	2	0	0	0	0	0	2	0	0	0	0	0	1	0	2	2	0	2	0	0	0
GPID_00024	0	0	0	0	0	0	0	0	0	0	0	0	2	0	0	0	0	0	0	0	0	2	0	0	0	0	0	0	2	0	0	0	0	0	2	0	0	0	0	0	1	0	2	0	0	2	0	0	0
GPID_00025	0	0	0	0	0	0	0	0	0	0	0	2	2	0	2	0	2	0	0	0	2	2	2	0	0	0	0	0	0	0	2	0	0	0	0	0	0	2	0	0	0	0	2	0	0	0	0	0	0
GPID_00026	0	0	2	0	0	0	0	0	0	0	2	0	2	0	2	0	2	0	0	0	2	2	0	0	0	0	0	0	0	0	0	2	1	0	0	0	0	0	0	0	1	0	2	0	0	2	0	0	0
GPID_00027	0	0	2	0	0	0	0	0	0	0	0	0	2	0	0	2	2	0	0	0	2	2	0	0	0	0	0	0	0	2	1	0	0	0	0	0	0	2	0	0	2	0	2	0	0	0	0	0	0
GPID_00028	0	0	2	0	0	0	0	0	0	0	0	0	2	0	0	0	0	0	0	0	0	2	0	0	0	0	0	0	1	0	2	2	0	0	2	0	0	0	1	0	0	0	0	0	1	2	0	0	0
GPID_00029	0	0	0	0	0	0	0	0	0	0	0	2	0	0	0	0	0	0	0	0	2	2	0	0	0	0	0	0	0	0	2	0	0	0	2	0	0	0	0	0	1	0	0	0	0	0	0	0	0
GPID_00030	0	0	0	0	0	2	0	0	0	0	0	0	2	0	0	0	2	0	0	0	0	1	0	0	0	0	0	0	0	0	2	0	0	1	0	0	0	0	1	0	2	0	0	0	0	1	0	0	0
GPID_00031	0	0	2	0	0	0	0	0	0	0	0	0	2	0	2	0	2	0	0	0	0	2	0	0	0	0	0	0	2	0	0	2	0	0	2	0	0	0	0	0	0	0	2	0	0	2	0	0	0
GPID_00032	0	0	2	2	0	0	0	0	0	0	0	0	2	0	0	0	0	0	0	0	0	2	0	0	0	0	0	0	0	1	0	0	1	0	0	0	0	0	0	2	2	0	0	0	0	1	0	0	0
GPID_00036	0	0	2	0	0	0	0	0	0	0	0	0	2	0	0	0	0	0	0	0	0	2	0	0	0	0	0	0	0	0	0	0	0	0	2	0	0	0	0	2	0	0	0	0	0	2	0	0	0
GPID_00037	0	0	0	0	0	0	0	0	0	0	0	2	2	1	0	0	0	0	0	0	0	2	0	0	0	0	0	0	0	0	0	0	0	0	0	0	0	0	0	0	0	0	0	0	0	0	0	0	0
GPID_00039	0	0	0	0	0	0	0	0	0	0	0	2	2	0	0	0	0	0	0	2	2	2	0	0	0	0	0	0	0	0	0	0	0	2	0	0	0	0	0	2	0	0	0	0	0	0	0	0	0
GPID_00040	0	0	2	2	0	0	2	0	0	0	0	0	2	2	0	0	0	0	0	0	0	2	0	0	0	0	0	0	0	2	2	0	0	0	0	0	0	0	0	0	0	0	0	0	0	2	0	0	0
GPID_00042	0	0	0	0	0	0	0	0	0	0	0	0	2	0	0	0	0	0	0	0	2	2	0	0	0	0	0	0	0	2	2	0	0	2	0	0	0	0	0	0	0	0	0	0	0	0	0	0	0
GPID_00045	0	0	0	0	0	0	0	0	0	0	0	0	2	0	0	0	0	0	0	0	2	2	2	0	0	0	0	0	0	2	0	0	0	0	0	0	0	0	0	0	0	0	0	0	0	0	0	0	0
GPID_00046	0	0	0	0	0	1	0	0	0	0	0	2	2	0	0	0	0	0	1	0	2	2	0	0	0	0	0	0	1	0	0	2	0	0	0	0	0	0	0	0	0	0	0	0	0	0	0	0	0
GPID_00047	0	0	0	0	0	0	0	0	0	0	2	0	0	0	0	0	0	2	0	0	0	2	0	0	0	0	0	0	0	0	2	0	0	0	0	0	0	0	0	0	0	0	0	0	0	0	0	0	0
GPID_00049	0	0	2	0	0	0	0	0	0	0	0	0	2	0	2	0	2	0	0	0	0	2	0	0	0	0	0	0	0	0	0	2	0	0	2	0	0	0	0	0	1	0	2	0	0	2	0	0	0
GPID_00050	0	0	0	0	0	0	0	0	0	2	0	0	2	2	0	0	0	0	0	0	2	2	0	0	0	0	0	0	0	2	2	0	0	0	0	0	0	0	0	0	2	0	0	0	0	2	0	0	0
GPID_00051	2	0	0	0	0	0	0	2	0	0	2	0	2	0	0	0	0	0	0	0	1	2	0	0	0	0	0	0	2	0	0	0	0	0	0	0	0	2	0	0	0	0	0	0	0	0	0	0	0
GPID_00052	0	0	1	0	1	0	0	0	1	2	0	0	2	0	0	0	0	0	0	0	1	0	0	0	0	0	1	0	0	0	2	0	2	0	0	2	0	0	0	0	0	0	0	0	0	0	0	0	0
GPID_00053	0	0	0	0	0	0	0	2	0	0	2	0	0	0	0	2	0	0	0	0	0	0	0	0	0	0	0	0	0	0	2	0	0	0	0	0	0	0	0	0	0	0	0	0	0	0	0	0	0
GPID_00054	0	0	0	0	0	0	0	2	0	0	0	0	2	0	0	2	0	0	0	2	0	2	0	0	0	0	0	0	2	0	2	0	0	0	0	0	0	2	0	0	0	0	0	0	0	0	0	0	0
GPID_00055	0	0	0	0	2	0	0	0	0	2	0	0	1	0	0	0	0	0	0	2	0	2	0	0	0	0	0	0	0	0	0	0	0	0	0	0	0	0	0	0	0	0	0	0	0	0	0	0	0
GPID_00056	0	0	0	0	0	0	0	0	2	2	0	0	0	2	0	0	0	0	0	2	1	2	2	0	0	0	0	0	0	0	0	0	0	0	0	2	0	0	0	0	0	0	0	0	0	2	0	0	0
GPID_00057	1	0	0	0	0	0	0	0	0	0	2	0	2	0	0	0	0	0	0	0	1	2	2	0	0	0	0	0	1	0	2	0	0	0	0	0	0	2	0	0	0	0	0	0	0	0	0	0	0
GPID_00058	2	0	0	0	0	0	0	0	0	0	1	0	2	0	0	0	0	0	0	0	0	2	0	0	0	0	0	0	0	1	0	0	0	0	0	0	0	2	0	0	0	0	0	0	0	0	0	0	0
GPID_00059	2	0	0	0	0	0	0	1	0	0	0	1	2	0	0	2	0	0	0	0	0	2	1	0	0	0	0	0	0	1	0	0	0	0	0	0	0	1	0	0	0	0	0	0	0	2	0	0	0
GPID_00060	0	0	0	2	0	0	1	0	0	0	0	1	2	0	0	0	0	0	1	0	0	2	0	0	0	0	0	0	0	0	0	0	0	0	2	2	2	0	1	0	0	0	1	0	0	2	1	0	2
GPID_00061	0	0	0	0	0	0	0	0	2	0	1	0	2	0	0	0	0	0	0	0	0	2	0	0	2	0	1	0	0	0	2	0	0	0	0	0	0	0	0	0	0	0	0	0	0	0	0	0	0
GPID_00062	0	0	0	0	0	2	0	0	0	0	0	0	2	0	0	0	0	0	0	0	0	2	0	0	0	0	0	0	0	0	2	0	0	0	2	2	2	0	0	1	0	0	0	0	0	0	2	1	0
GPID_00063	0	0	1	0	0	0	0	0	0	0	0	0	2	0	0	1	0	0	0	0	2	2	0	0	0	0	0	0	0	0	1	0	0	0	0	0	0	0	1	0	2	0	0	0	0	0	0	0	0
GPID_00064	0	0	0	0	0	0	0	0	0	0	0	0	2	0	0	0	0	0	0	0	0	2	0	0	0	0	0	0	0	0	2	0	0	0	0	0	0	0	0	0	0	1	0	1	0	0	0	0	0
GPID_00065	0	0	0	0	0	0	0	0	0	0	0	0	1	0	0	0	0	0	0	0	2	2	0	0	0	0	0	0	0	2	2	0	0	0	0	0	0	0	2	1	1	0	0	1	0	1	0	0	0
GPID_00068	0	1	0	2	0	0	0	0	0	0	0	0	2	0	0	0	0	0	0	0	0	2	0	2	0	0	0	0	0	0	1	0	0	0	0	0	0	0	2	2	0	0	0	2	0	0	0	0	1
GPID_00069	0	0	0	0	0	0	0	0	0	0	0	0	2	0	0	0	0	0	0	0	0	2	0	0	0	0	0	0	0	0	2	0	0	0	0	0	0	0	0	0	0	0	0	0	0	2	0	0	0
GPID_00070	0	0	0	0	0	0	0	0	0	0	0	2	2	2	0	0	0	0	0	0	0	2	0	0	0	0	0	0	0	0	2	0	0	0	0	0	0	0	0	0	0	0	0	0	0	2	0	0	0
GPID_00072	1	0	0	0	1	0	1	0	0	0	0	0	2	0	0	0	2	0	0	0	0	2	0	1	0	0	0	0	0	1	0	0	1	0	0	0	0	0	0	0	0	0	0	0	0	0	0	0	0
GPID_00073	0	2	0	0	2	0	0	0	0	0	0	0	2	0	0	0	0	0	0	0	2	2	0	0	0	0	0	0	0	0	2	0	0	0	0	0	0	0	0	0	2	0	0	0	0	0	0	2	0
GPID_00074	0	0	0	0	0	0	0	0	0	0	0	0	2	0	0	0	0	0	0	0	0	2	0	0	0	0	0	0	0	0	2	0	0	1	0	0	0	0	0	0	0	0	2	0	0	2	0	1	2
GPID_00076	0	0	0	0	2	0	0	0	0	0	0	0	2	0	0	0	0	0	0	2	1	2	0	0	0	0	0	0	0	2	2	0	0	0	2	2	2	0	0	0	2	0	0	0	0	2	0	0	0
GPID_00077	0	0	0	0	1	0	0	0	0	0	0	0	2	0	0	0	0	2	1	0	0	2	2	0	0	2	1	2	1	2	1	0	0	1	0	0	0	0	0	0	1	0	0	0	0	2	2	0	0
GPID_00078	0	0	0	0	2	2	0	0	0	0	0	0	2	2	0	0	0	2	2	0	0	2	2	2	2	2	2	0	2	0	1	0	0	0	2	2	2	0	0	0	0	0	0	0	0	2	2	2	0
GPID_00080	0	0	0	0	0	0	0	0	2	0	0	0	2	0	0	0	1	0	0	0	2	2	0	0	0	0	0	0	0	0	0	0	0	0	0	1	0	0	0	0	0	0	0	0	0	2	0	0	0
GPID_00081	0	0	1	0	0	0	0	0	2	0	0	0	2	0	0	2	0	0	0	0	0	2	0	0	0	0	0	0	0	0	0	0	0	0	0	2	0	0	0	0	0	0	0	0	0	0	0	0	0
GPID_00082	0	0	2	0	0	0	0	0	0	0	0	0	2	0	0	0	0	0	0	0	0	2	0	0	0	0	0	2	0	0	1	0	0	0	0	0	0	0	0	0	0	0	0	0	0	1	0	1	0
GPID_00083	0	0	0	2	0	0	0	0	0	0	0	0	2	0	0	0	0	0	0	0	0	2	2	0	0	0	0	0	0	0	2	0	0	2	0	2	2	0	2	0	0	0	0	0	0	2	0	0	0
GPID_00084	0	0	0	0	1	0	2	0	0	0	0	0	2	0	0	0	0	0	0	0	2	2	0	0	0	0	0	0	0	0	2	0	0	0	0	0	0	0	0	0	0	0	2	0	0	0	1	0	0
GPID_00085	0	0	1	0	0	0	0	0	0	0	0	0	2	2	0	0	0	1	0	0	0	2	2	0	0	0	0	0	0	0	2	0	2	0	0	0	0	0	2	0	1	0	0	0	0	0	0	1	2
GPID_00086	0	0	0	0	0	0	0	0	1	1	0	0	2	1	0	0	1	0	0	0	2	1	0	0	0	0	0	0	0	0	1	0	0	0	0	2	1	0	1	0	0	0	1	0	0	1	0	0	0
GPID_00087	0	0	0	0	0	0	0	0	0	0	0	1	2	1	0	0	0	0	0	0	0	2	1	0	0	0	0	0	0	0	0	0	0	0	0	0	1	0	2	0	0	0	0	0	0	2	0	0	0
GPID_00088	0	0	0	0	0	0	0	0	0	0	0	0	2	0	0	1	0	0	0	0	2	2	2	0	0	0	0	0	0	1	1	0	0	0	0	0	1	0	0	0	1	0	0	0	0	0	2	0	0
GPID_00089	0	0	2	2	0	0	0	0	2	0	0	0	2	2	0	0	0	0	0	0	0	2	0	0	0	0	0	0	0	0	2	0	1	0	1	0	0	0	2	0	0	0	0	0	0	0	2	0	0
GPID_00090	0	0	0	0	0	0	0	0	0	0	0	0	2	2	0	0	2	0	0	0	1	2	0	0	0	0	0	0	0	0	2	0	0	2	0	0	0	0	0	0	2	1	0	0	0	2	0	0	0
GPID_00091	0	0	0	0	0	0	0	0	2	0	0	2	2	2	0	0	2	0	0	0	0	2	1	0	0	0	0	0	0	0	0	0	2	0	0	0	0	0	2	0	0	0	1	0	0	1	2	0	2
GPID_00092	0	0	0	0	0	0	0	0	0	0	0	2	2	2	0	0	0	0	0	0	1	0	0	0	0	2	0	0	0	0	2	0	0	0	0	2	2	0	2	0	0	0	0	0	0	0	0	0	0
GPID_00093	0	0	0	0	0	0	0	0	2	0	0	0	2	0	0	2	0	0	0	0	2	2	2	0	0	0	0	0	0	2	2	0	0	0	0	0	0	0	2	0	0	0	0	0	0	2	0	0	0
GPID_00094	0	0	2	0	2	0	0	0	0	0	0	0	2	0	0	0	0	2	1	0	2	2	0	2	2	2	2	2	0	0	2	0	0	0	2	2	2	0	0	0	0	0	0	2	2	1	0	0	0
GPID_00095	0	0	0	0	0	0	0	0	0	0	0	0	2	0	0	0	0	0	0	0	2	2	0	0	0	0	0	0	0	0	1	0	0	0	0	0	0	0	0	0	1	0	0	0	0	1	0	0	0
GPID_00096	0	0	0	0	2	1	0	0	0	0	0	0	2	0	0	0	2	2	0	0	0	2	2	0	0	2	2	2	2	2	2	0	0	0	0	1	0	0	0	0	0	0	0	0	0	2	2	2	0
GPID_00097	0	0	2	0	0	0	0	0	0	0	0	0	2	0	0	0	0	0	0	0	0	2	0	0	0	0	0	0	0	0	2	0	0	0	0	0	0	0	2	0	0	0	0	0	0	0	0	0	1
GPID_00098	0	0	0	1	0	0	0	0	2	0	0	0	2	2	0	0	0	0	0	0	0	2	2	0	0	0	0	0	0	2	2	0	0	0	0	0	0	0	2	0	0	0	0	0	0	0	2	0	2
GPID_00099	0	0	2	0	0	0	0	0	0	0	0	2	2	1	0	0	1	2	0	0	2	2	0	0	0	0	0	0	0	0	1	0	0	0	0	2	2	0	2	0	0	0	0	0	0	2	0	0	0
GPID_00100	0	0	0	0	0	0	0	0	0	0	0	2	2	0	0	0	0	0	0	0	0	2	0	0	0	2	0	1	0	0	2	0	0	0	0	0	0	0	2	0	0	0	0	0	0	0	0	0	0
GPID_00102	0	0	0	0	0	0	0	0	0	0	0	2	2	2	0	0	0	0	0	0	0	0	0	0	0	0	0	0	0	0	2	0	0	0	0	0	0	0	0	0	0	0	0	0	0	0	0	0	0
GPID_00103	0	0	0	0	0	0	0	0	0	0	0	0	2	0	0	2	0	2	2	0	2	2	2	0	1	2	2	2	2	0	2	0	2	0	2	2	2	0	0	0	2	0	2	0	1	1	0	2	0
GPID_00104	0	0	1	0	0	0	0	0	2	0	2	0	2	0	0	0	0	0	0	0	0	2	0	0	2	0	0	0	0	0	1	0	2	0	0	0	0	0	0	0	2	0	0	0	0	0	0	2	0
GPID_00105	0	0	0	0	2	2	0	0	0	0	0	0	2	0	0	0	2	2	0	0	0	2	2	0	1	2	2	2	2	1	0	0	0	0	2	2	2	0	0	0	2	0	0	0	0	0	2	2	0
GPID_00106	0	0	0	0	1	2	0	0	0	0	0	0	1	1	0	0	0	0	2	0	1	2	1	1	0	2	1	2	0	0	0	0	0	0	0	0	0	0	0	0	0	2	0	0	2	2	2	2	0
GPID_00107	0	0	0	0	0	0	0	0	0	0	0	0	2	0	0	0	1	0	0	0	2	2	1	0	0	0	0	0	0	0	0	0	0	0	0	0	0	0	1	0	2	0	0	0	0	2	0	0	1
GPID_00108	0	0	2	2	0	0	0	0	2	0	0	0	2	0	0	0	0	0	0	0	0	2	0	0	0	0	0	0	0	0	0	0	2	0	0	0	0	0	2	0	0	2	0	0	0	1	0	0	1
GPID_00109	1	0	1	2	0	0	0	0	0	0	0	0	2	2	0	0	0	0	0	2	0	2	0	0	0	0	0	0	0	1	0	0	0	0	0	0	0	0	2	0	0	2	0	0	0	0	0	0	2
GPID_00110	0	0	0	0	0	0	0	0	0	0	0	0	2	2	0	0	0	0	0	0	0	2	0	0	0	0	0	0	0	0	0	0	2	0	0	0	0	0	0	2	2	0	0	0	0	2	0	0	0
GPID_00111	0	0	0	0	0	0	0	0	2	0	0	0	2	0	0	0	0	0	0	0	0	2	2	0	0	0	0	0	0	0	0	0	2	0	0	0	0	0	0	2	2	0	0	0	0	2	0	0	0
GPID_00112	0	0	0	0	0	0	0	2	0	0	2	0	2	0	0	0	0	0	0	0	2	2	0	0	0	0	0	0	0	0	0	0	2	0	0	0	0	2	0	0	0	0	0	0	0	2	0	0	0
GPID_00113	0	0	0	0	0	0	0	0	0	0	2	0	0	0	0	0	0	0	0	0	0	2	0	0	0	0	0	0	0	0	1	0	0	0	0	0	0	0	0	0	0	0	0	0	0	2	0	0	0
GPID_00114	0	0	0	0	0	0	0	0	0	0	2	0	2	0	0	0	0	0	0	0	0	2	0	0	0	0	0	0	2	0	0	0	0	0	0	0	0	2	0	0	0	0	0	0	1	0	0	0	0
GPID_00115	0	0	0	0	0	0	0	2	0	0	0	0	2	0	0	0	0	0	0	0	2	2	0	0	0	0	0	0	0	2	0	0	0	0	0	0	0	1	0	0	0	2	0	0	0	2	0	0	0
GPID_00116	1	0	2	0	0	0	0	0	0	0	0	0	1	0	0	0	0	0	0	0	0	1	0	0	0	0	0	0	0	0	1	0	0	0	0	0	0	0	0	0	0	0	0	0	0	2	0	0	0
GPID_00117	1	0	0	0	0	0	0	0	0	0	2	0	2	0	0	0	0	0	0	0	0	2	0	0	0	0	0	0	2	1	0	0	0	0	0	0	0	1	0	0	0	0	0	0	0	0	0	0	0
GPID_00118	2	0	0	0	0	2	0	0	1	0	1	0	2	0	0	0	0	0	0	0	0	2	1	0	0	0	0	0	0	2	0	0	0	0	0	0	0	2	0	0	0	2	0	0	0	2	0	0	0
GPID_00119	0	0	0	0	0	0	0	0	0	0	0	2	2	0	0	0	0	0	0	0	0	0	0	0	0	0	0	0	0	0	0	0	0	0	0	1	0	2	0	0	0	0	0	0	0	0	0	0	0
GPID_00120	0	1	0	0	0	0	0	0	0	0	0	2	2	0	0	0	0	0	0	0	0	2	0	0	1	0	0	0	0	2	0	0	0	2	0	0	0	0	0	0	0	1	0	0	0	2	0	0	0
GPID_00121	0	2	0	0	0	0	0	0	0	0	0	2	2	0	0	2	0	0	0	2	2	2	0	0	0	0	0	0	0	0	0	0	0	0	0	0	0	0	0	0	0	0	0	0	0	0	0	0	0
GPID_00122	2	0	0	0	0	0	0	0	0	0	0	0	2	1	0	0	0	0	0	0	0	2	2	0	0	0	0	0	0	0	1	0	0	0	0	0	0	0	0	0	0	0	0	0	0	1	0	0	0
GPID_00123	2	0	0	0	0	0	0	0	0	0	0	0	0	0	0	0	2	0	0	0	2	2	0	0	0	0	0	0	0	0	2	0	0	0	0	0	0	2	0	0	0	0	0	0	0	2	0	0	0
GPID_00124	2	1	0	0	0	0	0	0	0	0	0	0	2	0	0	0	0	0	0	0	2	2	0	0	0	0	0	0	0	1	1	2	1	0	0	2	0	0	0	0	0	0	0	0	0	2	0	0	0
GPID_00125	0	0	0	0	0	0	0	0	0	0	2	0	2	0	0	0	0	2	0	2	2	2	0	0	0	0	0	0	0	0	2	0	0	0	0	0	0	0	0	0	2	0	0	0	0	0	0	0	0
GPID_00126	0	0	0	0	0	0	0	0	2	2	0	0	2	0	0	0	0	0	0	0	2	2	0	1	0	0	0	0	2	2	2	0	2	0	0	0	0	0	0	0	2	0	0	0	2	2	0	0	0
GPID_00127	2	0	0	0	0	0	0	0	2	2	0	0	2	0	1	0	0	0	0	0	0	2	0	1	0	0	0	0	0	0	2	0	0	0	0	0	0	0	0	0	0	1	0	0	0	2	0	0	0
GPID_00128	0	0	0	0	0	0	0	0	0	2	0	0	2	0	1	0	0	0	0	0	2	2	0	1	0	0	0	0	0	0	2	0	1	0	0	0	0	0	0	0	0	0	0	0	0	2	0	0	0
GPID_00129	0	0	0	0	0	0	0	0	1	2	0	0	2	0	1	0	0	0	0	0	2	2	0	0	0	0	0	0	1	0	2	0	2	0	0	0	0	0	0	0	2	0	0	0	0	0	0	0	0
GPID_00130	0	0	0	0	0	0	0	2	0	0	2	0	2	0	0	2	0	0	0	0	0	2	1	0	0	0	0	0	0	0	0	0	0	1	0	0	0	0	0	0	0	0	0	0	0	0	0	0	0
GPID_00131	0	0	0	0	2	0	0	0	0	2	0	0	2	2	0	0	0	0	1	0	0	0	0	0	2	0	0	0	0	0	1	0	2	0	0	0	0	2	0	0	0	0	0	0	0	0	0	0	0
GPID_00132	0	0	0	2	0	1	0	0	0	0	0	0	2	0	0	0	0	0	0	0	0	2	0	1	0	0	0	2	0	1	1	0	0	0	0	0	0	0	0	0	0	0	0	2	0	2	0	0	0
GPID_00133	2	0	0	0	0	0	0	0	0	0	0	0	2	0	0	2	0	0	0	1	1	1	0	0	0	0	0	0	0	0	2	0	1	0	0	0	0	0	0	0	0	0	0	0	0	1	0	0	0
GPID_00134	0	0	2	0	0	0	0	0	0	0	0	0	2	0	0	0	0	0	0	0	2	2	0	0	0	0	0	0	0	0	0	0	0	1	0	0	0	0	0	0	0	0	0	0	0	0	0	0	0
GPID_00135	2	1	0	0	0	0	0	0	0	0	0	0	2	0	0	0	0	0	0	0	2	2	2	0	0	0	0	0	0	0	2	2	0	0	0	0	0	2	0	0	0	0	0	0	0	2	0	0	0
GPID_00136	0	0	0	2	0	0	0	0	0	0	0	2	2	0	0	0	0	0	0	0	0	2	2	0	2	0	0	0	0	0	2	0	2	0	0	0	0	0	0	0	0	0	2	1	1	1	0	0	2
GPID_00137	0	0	0	0	0	0	0	0	0	0	0	0	2	1	0	0	0	0	0	0	0	2	1	0	0	0	0	0	0	0	0	0	0	0	0	0	0	0	0	0	0	0	0	0	0	2	0	0	1
GPID_00138	2	0	0	0	0	0	0	0	0	0	2	2	0	0	0	0	0	0	0	0	0	2	0	0	0	0	0	0	0	0	0	0	0	0	0	0	0	0	0	0	0	0	0	0	0	0	0	0	0
GPID_00139	0	0	0	0	0	0	0	2	0	0	0	0	2	0	0	0	0	0	0	0	0	2	0	0	0	0	0	0	0	0	0	0	0	0	0	0	0	2	0	0	0	0	0	0	0	2	0	0	0
GPID_00140	0	0	0	0	0	0	0	0	0	0	0	0	2	0	0	0	0	0	0	0	0	2	0	0	0	0	0	0	0	0	0	0	2	0	0	0	0	0	0	0	0	0	0	0	2	2	0	0	0
GPID_00141	1	0	2	0	0	0	2	0	0	0	0	0	1	0	0	0	0	0	0	0	1	2	0	0	0	0	0	0	0	0	2	0	0	0	0	0	0	0	0	0	0	0	0	0	2	0	0	0	0
GPID_00142	0	1	0	0	0	0	0	0	0	0	0	0	1	0	0	0	0	0	0	0	0	2	0	0	0	0	0	0	0	0	2	0	0	0	0	0	0	0	0	0	0	0	0	2	0	2	0	0	0
GPID_00143	0	0	0	0	0	0	0	0	0	1	0	0	2	0	0	0	0	0	0	0	2	2	0	0	0	0	0	0	2	2	2	0	2	1	0	0	0	0	0	0	0	0	0	0	0	0	0	0	0
GPID_00144	0	0	0	0	0	0	2	0	0	0	0	0	2	0	0	0	0	2	2	0	0	2	0	0	0	0	0	0	0	0	2	0	0	0	0	0	0	0	0	2	2	0	0	0	0	2	0	0	0
GPID_00145	0	0	2	0	0	0	0	0	0	0	0	0	2	0	0	0	0	0	0	0	0	2	0	0	0	0	0	0	0	0	0	0	0	0	0	0	0	0	0	0	0	2	0	0	0	2	0	0	0
GPID_00146	0	2	0	0	0	0	0	0	0	0	2	2	2	0	0	0	0	0	0	0	0	2	0	0	0	0	0	0	0	0	0	0	0	0	0	0	0	0	0	0	0	2	0	0	0	2	0	0	0
GPID_00147	0	0	0	0	0	0	0	0	0	0	0	0	2	0	0	0	0	0	0	0	0	0	0	0	0	0	0	0	0	0	2	0	0	0	0	0	0	0	0	0	2	0	0	0	0	0	0	0	0
GPID_00148	2	2	2	0	0	0	0	0	0	0	0	1	0	0	0	0	0	0	0	0	2	2	0	0	0	0	0	0	0	0	0	2	0	0	0	0	0	0	0	0	0	2	0	0	0	2	0	0	0
GPID_00149	0	0	0	0	1	0	0	0	2	2	0	0	2	0	0	0	0	0	2	0	2	2	0	0	0	0	0	0	0	0	2	0	2	0	0	0	0	0	0	0	0	0	0	0	0	2	0	0	0
GPID_00150	0	2	0	0	0	0	0	0	0	0	2	0	2	0	0	0	0	0	0	0	0	2	0	0	0	0	0	0	0	0	0	0	0	0	0	0	0	0	0	0	0	0	0	0	0	0	0	0	0
GPID_00151	0	0	1	0	0	0	0	0	0	0	0	0	0	0	0	0	0	0	0	0	0	0	0	0	0	0	0	0	0	0	2	0	0	0	0	0	0	0	0	0	0	0	0	0	0	0	0	0	0
GPID_00152	0	0	0	0	0	0	0	0	0	0	2	2	2	2	0	0	0	0	0	0	2	1	0	2	0	0	0	0	0	0	2	0	0	0	0	0	0	0	0	1	0	0	0	0	0	0	0	0	0
GPID_00153	0	0	0	0	2	0	0	0	0	2	0	0	2	0	0	0	0	0	0	0	0	0	0	2	0	0	0	0	0	2	0	0	0	0	0	0	0	0	0	0	2	0	0	0	0	0	0	0	0
GPID_00154	0	0	0	0	0	0	0	0	0	0	0	0	2	0	0	0	0	0	0	0	0	2	0	0	0	0	0	0	0	0	2	0	0	0	0	0	0	0	0	0	2	0	0	0	0	2	0	0	0
GPID_00155	0	0	0	0	0	0	0	0	0	2	0	0	2	0	2	0	0	0	0	2	2	2	0	0	0	0	0	0	0	0	2	0	2	0	0	0	0	0	0	0	0	0	0	0	0	0	0	0	2
GPID_00156	0	0	0	0	0	0	0	0	1	1	0	0	2	0	0	0	0	0	2	0	0	2	0	0	0	1	0	0	0	0	2	0	2	0	0	0	0	0	0	0	0	0	0	0	0	0	0	0	0
GPID_00157	0	0	0	0	0	0	0	0	0	2	0	0	0	0	0	0	0	0	0	0	0	2	0	2	0	0	0	0	0	2	2	0	2	0	0	0	0	0	0	0	2	0	0	0	0	0	0	0	0
GPID_00158	0	0	0	0	0	0	0	0	0	0	2	0	2	0	0	2	0	0	0	0	0	2	0	0	0	0	0	0	0	0	2	0	0	0	0	0	0	0	0	0	0	0	0	0	0	0	0	0	0
GPID_00159	0	0	0	0	0	0	0	0	0	0	0	0	2	0	0	2	0	0	0	2	0	2	2	0	0	0	0	0	0	0	2	2	0	0	0	0	0	0	0	0	0	0	0	0	0	2	0	0	0
GPID_00160	0	0	0	0	0	0	0	0	0	0	0	0	2	0	0	2	0	0	0	2	0	2	2	0	2	0	0	0	0	0	2	2	0	0	0	0	0	0	0	0	0	0	0	0	0	2	0	0	0
GPID_00161	0	0	0	0	0	0	0	0	1	0	0	0	1	0	0	0	0	0	0	0	2	1	0	0	0	0	0	0	0	0	2	0	0	0	0	0	0	2	0	0	0	0	0	0	0	0	0	0	0
GPID_00162	0	0	0	0	0	0	0	0	0	0	0	0	2	0	0	0	0	0	0	0	2	2	0	0	0	0	0	0	0	0	2	0	0	0	0	0	0	0	0	0	0	0	0	0	0	2	0	0	0
GPID_00163	0	0	0	0	0	0	0	0	0	0	0	0	2	0	0	0	0	0	0	2	0	2	0	0	0	0	0	0	0	0	2	0	0	0	0	0	0	0	0	0	0	2	0	0	0	0	0	0	0
GPID_00164	0	0	0	0	0	0	2	0	0	0	0	0	2	0	0	2	0	0	0	0	0	2	0	0	0	0	0	0	0	0	0	0	0	0	0	0	0	0	0	0	0	0	0	0	0	1	0	0	0
GPID_00165	0	0	2	0	0	0	0	0	0	0	0	0	2	0	2	0	2	0	0	0	2	2	0	0	0	0	0	0	2	0	0	2	0	0	2	2	0	0	0	0	0	0	0	0	2	2	0	0	0
GPID_00166	0	2	0	0	0	0	0	0	0	0	0	2	0	0	0	0	0	0	0	0	0	2	0	0	0	0	0	0	0	0	0	0	0	0	0	0	0	1	0	0	0	0	0	0	0	2	0	0	0
GPID_00167	0	1	0	0	0	0	0	2	0	0	0	0	0	0	0	0	1	0	0	0	0	2	0	0	0	0	0	0	0	1	1	2	0	0	0	0	0	2	0	0	0	0	0	0	0	2	0	0	0
GPID_00168	0	0	2	0	0	0	0	0	2	0	0	0	2	0	0	0	2	0	0	0	2	2	0	0	0	0	0	0	0	0	2	0	0	0	0	0	0	1	0	0	2	0	0	0	0	0	0	0	0
GPID_00169	0	2	2	0	0	0	0	0	0	0	0	0	2	0	0	0	2	0	0	0	0	2	0	0	1	0	0	0	0	0	2	0	2	0	0	0	0	0	0	0	0	0	0	0	0	0	0	0	0
GPID_00170	0	0	0	0	0	0	2	0	0	0	0	0	2	0	0	2	0	0	1	2	1	2	2	0	0	0	0	0	0	0	1	0	0	0	0	0	0	0	0	0	2	0	0	0	0	2	0	0	0
GPID_00171	0	0	0	0	0	0	0	0	0	0	0	0	2	0	0	2	0	0	0	2	0	2	0	0	0	0	0	0	0	0	2	0	0	1	0	0	0	0	0	0	0	0	0	0	0	2	0	0	0
GPID_00172	0	0	0	0	0	0	0	2	0	0	0	2	0	0	0	0	0	0	0	0	0	2	0	0	0	0	0	0	0	0	0	0	0	0	0	0	0	0	0	0	0	0	0	0	0	0	0	0	0
GPID_00173	0	0	0	0	0	0	0	0	0	2	0	0	2	2	0	0	0	0	0	0	2	2	0	2	0	0	0	0	0	2	0	0	0	0	0	0	0	0	0	0	2	0	0	0	0	2	0	2	0
GPID_00174	0	0	0	0	0	0	2	0	0	0	0	0	2	0	0	0	0	2	0	0	2	2	0	0	0	0	0	0	0	0	0	0	2	2	0	0	0	0	0	0	0	0	0	0	0	2	0	0	0
GPID_00175	0	0	0	0	0	0	0	0	0	0	0	0	2	0	0	0	0	0	0	0	0	2	0	0	0	2	2	2	0	0	2	0	0	2	0	0	0	0	0	0	0	0	0	0	0	0	0	0	0
GPID_00176	0	0	0	0	0	0	0	0	0	0	0	0	2	0	0	0	0	0	2	0	0	2	0	0	0	0	0	0	0	0	2	0	0	0	0	0	0	0	0	0	0	0	0	0	0	2	0	0	0
GPID_00177	0	0	0	0	0	0	0	0	0	0	0	0	2	0	0	2	0	0	0	0	2	2	2	0	0	0	0	0	0	0	2	0	1	0	1	0	0	0	0	0	2	0	0	0	0	2	0	1	0
GPID_00178	0	0	0	0	0	0	0	0	0	0	0	1	2	2	0	0	0	0	0	2	2	2	0	1	0	0	0	0	0	0	2	0	0	0	0	0	0	0	0	2	0	0	0	0	0	0	0	0	0
GPID_00179	0	0	2	2	0	1	0	0	0	0	0	0	2	0	0	0	0	0	0	0	2	2	0	0	0	0	0	0	0	0	0	0	0	0	0	2	0	0	0	2	0	0	0	0	0	2	0	0	0
GPID_00180	0	0	0	0	0	0	0	0	0	0	0	0	2	0	0	1	0	0	0	0	0	2	0	0	0	0	0	0	0	2	0	0	0	0	0	0	0	0	1	2	0	0	0	2	0	0	0	0	0
GPID_00181	0	0	0	0	0	0	0	0	0	0	0	0	2	0	0	0	0	0	0	0	2	2	0	0	0	0	0	0	0	0	0	0	2	0	0	0	0	0	0	2	2	0	0	0	0	2	0	0	0
GPID_00182	0	0	0	0	0	0	0	0	0	0	1	0	0	0	0	0	0	0	0	0	0	0	0	0	0	0	0	0	0	0	0	0	0	0	0	0	0	0	0	0	0	0	0	0	0	0	0	0	0
GPID_00183	0	0	0	0	0	0	0	0	0	0	0	0	2	0	0	0	0	0	0	2	0	2	2	0	0	0	0	0	0	0	0	0	0	0	0	0	0	0	0	0	0	0	0	0	0	0	0	0	0
GPID_00184	0	0	0	0	0	0	0	0	0	2	0	0	2	0	0	0	0	0	0	0	0	2	0	0	0	0	0	0	2	2	2	0	2	0	0	0	0	0	0	0	2	0	0	0	0	0	0	0	0
GPID_00185	0	2	0	0	0	0	0	0	0	0	0	0	2	0	0	0	0	0	0	0	0	2	0	0	1	0	0	0	0	0	0	0	0	0	0	0	0	0	0	0	0	2	0	0	0	2	0	0	0
GPID_00186	0	0	0	0	0	0	0	0	2	2	0	0	2	0	0	0	0	0	0	0	2	2	0	0	0	0	0	0	1	0	2	0	2	0	0	0	0	0	0	0	2	0	0	0	0	2	0	0	0
GPID_00187	0	0	0	0	0	0	0	0	1	2	0	0	2	0	0	0	0	0	0	0	1	2	0	0	0	0	0	0	2	0	1	0	2	0	0	0	0	0	0	0	2	0	0	0	0	2	0	0	0
GPID_00188	0	0	0	0	0	0	0	0	0	0	0	0	0	0	0	0	0	0	0	2	2	2	0	0	0	0	0	0	0	2	0	0	0	0	0	0	0	0	0	0	0	0	0	0	0	2	0	0	0
GPID_00189	0	0	0	0	0	0	0	2	0	0	0	0	0	0	0	0	0	0	0	0	0	2	0	0	0	0	0	0	0	0	2	2	0	0	0	0	0	2	0	0	0	2	0	0	0	2	0	0	0
GPID_00190	0	0	0	0	0	0	0	0	0	0	0	0	2	0	0	0	0	0	0	0	0	2	2	0	0	0	0	0	0	2	2	0	1	0	0	0	0	2	0	0	0	0	0	0	0	2	0	0	0
GPID_00191	0	0	0	2	0	0	0	0	0	0	0	0	2	0	0	0	0	2	2	0	0	2	2	2	2	2	2	2	2	0	2	0	0	0	2	2	2	0	0	0	0	0	0	0	2	2	2	2	0
GPID_00192	0	2	0	0	0	0	0	0	0	0	0	0	0	0	0	0	0	2	0	0	0	2	0	0	0	0	0	0	0	0	0	0	0	0	0	0	0	0	0	0	2	0	0	0	0	0	0	0	0
GPID_00193	0	0	0	2	0	0	2	0	0	0	0	0	2	0	0	0	0	0	0	0	2	2	0	0	0	0	0	0	0	0	0	0	2	2	0	0	0	0	0	0	0	0	0	0	0	2	0	0	0
GPID_00194	0	0	0	0	0	0	0	0	0	0	0	0	2	2	0	0	0	0	0	0	0	2	0	0	0	0	0	0	0	0	0	0	2	0	0	0	0	0	0	2	2	0	0	0	0	2	0	0	0
GPID_00195	0	0	0	0	0	0	0	0	0	0	0	2	2	0	0	0	0	0	0	0	0	2	0	0	0	0	0	0	0	0	2	0	0	0	0	0	0	0	0	0	0	0	0	0	0	0	0	0	0
GPID_00196	2	2	2	0	0	0	0	0	0	0	0	0	2	0	0	0	0	0	0	0	0	2	2	0	0	0	0	0	0	0	0	0	0	0	0	0	0	2	0	0	0	2	0	0	0	2	0	0	0
GPID_00197	0	0	2	0	0	0	0	0	0	0	0	0	0	0	0	0	0	0	0	0	0	2	0	0	0	0	0	0	0	0	2	0	0	0	0	0	0	0	0	0	0	0	0	0	0	0	0	2	0
GPID_00198	2	2	0	0	0	0	0	0	0	0	2	0	2	0	0	0	0	0	0	0	2	2	0	0	0	0	0	0	0	0	0	0	0	0	0	0	0	0	0	0	0	0	0	0	0	2	0	0	0
GPID_00199	0	0	0	0	0	0	0	0	0	0	0	0	2	0	0	0	0	0	0	0	2	2	0	0	2	0	0	0	0	0	0	0	0	2	0	0	0	0	0	0	2	0	0	0	0	2	0	0	0
GPID_00200	0	0	2	0	0	0	0	0	0	0	0	0	2	0	0	0	0	0	0	0	0	2	0	0	0	0	0	0	0	0	2	0	0	0	0	0	0	0	0	0	0	0	0	0	0	2	0	0	0
GPID_00201	0	0	2	0	0	1	0	0	0	0	0	0	2	0	0	0	0	0	0	0	0	2	2	0	0	0	0	0	0	2	2	0	0	0	2	0	0	0	0	0	1	0	0	2	0	0	0	0	0
GPID_00202	0	0	0	0	0	0	0	0	2	2	0	0	2	0	0	0	0	0	0	2	2	2	0	0	0	0	0	0	0	2	2	0	2	0	0	0	0	0	0	0	2	2	0	0	0	0	0	0	0
GPID_00203	0	0	0	0	0	0	0	0	0	2	0	0	0	0	0	0	0	0	0	0	0	2	0	2	0	0	0	0	2	2	2	0	2	0	0	0	0	0	0	0	2	0	0	0	0	0	0	0	0
GPID_00204	0	0	0	0	0	0	2	0	0	0	0	0	2	0	0	0	0	0	0	0	0	2	0	0	0	0	0	0	0	2	0	0	0	0	0	0	0	0	0	0	0	0	0	0	2	0	0	0	0
GPID_00205	0	0	2	0	0	0	0	0	0	0	0	0	2	0	2	0	1	0	0	0	0	2	2	0	0	0	0	0	0	0	0	0	0	0	0	0	0	0	0	0	0	0	2	0	0	0	0	0	0
GPID_00207	2	2	2	0	0	0	0	0	0	0	0	2	0	0	0	0	0	0	0	0	2	2	0	0	0	0	0	0	0	0	0	2	0	0	0	0	0	0	0	0	0	2	0	0	0	2	0	0	0
GPID_00208	0	2	0	0	0	0	0	0	0	0	0	0	2	0	0	0	0	0	0	0	0	2	0	0	0	0	0	0	0	0	0	0	0	0	0	0	0	0	0	0	0	0	0	0	0	0	0	0	0
GPID_00209	0	0	0	0	0	0	0	0	0	0	0	0	2	0	0	2	0	0	0	0	0	2	0	0	0	0	0	0	0	0	2	0	0	0	0	0	0	0	0	0	0	0	0	0	0	0	0	0	0
GPID_00211	0	0	2	0	0	0	0	0	0	0	0	0	2	0	0	0	0	0	0	1	1	2	0	0	0	0	1	0	0	2	1	0	0	0	0	0	0	0	2	0	0	1	1	0	0	0	0	0	0
GPID_00212	0	0	1	0	0	0	0	0	2	0	0	0	2	0	0	0	0	0	0	0	2	2	0	0	0	0	0	0	0	2	2	0	0	0	0	0	0	0	1	0	0	0	0	0	0	0	0	0	0
GPID_00213	0	0	0	0	0	0	0	0	0	0	0	0	2	0	0	0	0	0	0	0	2	2	0	0	0	0	1	0	0	0	2	0	0	0	0	0	0	0	0	0	0	0	0	0	0	0	0	0	0
GPID_00214	0	1	0	0	0	2	0	2	1	0	2	0	0	2	0	0	0	0	2	0	0	0	0	2	0	0	0	0	0	2	0	0	0	2	0	0	0	0	0	0	0	0	0	0	0	0	0	0	0
GPID_00215	2	1	0	0	0	0	0	0	0	0	0	0	2	0	0	0	0	0	0	0	2	2	0	0	0	0	0	0	0	0	2	2	0	0	0	0	0	0	0	0	0	0	0	0	0	2	0	0	0
GPID_00216	0	0	0	0	0	0	0	0	0	0	0	0	0	0	0	0	0	0	0	0	0	0	0	0	0	0	0	0	0	0	0	0	0	0	0	0	0	0	0	0	0	0	0	0	0	0	0	0	0
GPID_00218	0	0	2	0	0	0	0	0	0	0	0	1	0	0	0	0	0	0	0	0	0	2	0	0	0	0	0	0	0	0	0	0	2	0	0	0	0	0	0	0	0	2	0	0	0	2	0	0	0
GPID_00219	2	0	0	0	2	0	0	0	0	1	0	0	2	0	0	0	0	0	0	0	2	1	0	0	0	0	0	0	0	2	2	0	0	0	0	0	0	0	0	0	2	0	0	0	0	0	0	0	0
GPID_00220	2	1	0	0	0	0	0	0	0	0	2	0	2	0	0	0	0	0	0	0	0	2	0	0	0	0	0	0	0	2	0	0	1	0	0	0	0	2	0	0	0	0	0	0	0	0	0	0	0
GPID_00221	2	0	0	0	0	2	0	0	0	0	1	0	2	0	0	0	0	0	0	1	2	2	0	0	0	0	0	0	0	0	0	0	0	0	0	2	0	0	0	0	0	0	0	0	0	2	0	0	0
GPID_00222	0	2	0	2	0	0	0	0	0	0	0	0	0	0	0	0	0	0	1	0	0	2	0	0	0	2	0	0	0	0	2	0	0	0	0	0	0	0	0	0	0	0	0	0	0	0	0	0	0
GPID_00223	0	0	0	0	0	0	0	2	0	0	0	2	0	0	0	0	0	0	0	0	0	2	0	0	0	0	0	0	0	0	0	0	0	0	0	0	0	0	1	0	0	0	0	0	0	0	0	0	0
GPID_00224	0	0	0	0	0	0	0	0	0	0	0	0	2	0	0	0	0	0	0	0	0	2	0	2	0	0	0	0	1	0	2	0	1	0	0	0	0	0	1	0	0	0	0	0	1	0	0	0	0
GPID_00225	0	0	0	0	0	0	0	0	0	0	0	1	2	1	0	2	2	0	0	0	0	2	0	0	0	0	0	0	0	0	2	0	0	0	2	0	0	0	0	0	0	0	0	2	0	2	0	0	0
GPID_00228	0	0	0	0	0	0	2	0	0	0	0	0	2	0	0	0	0	0	0	2	0	2	0	0	0	2	2	0	0	1	2	0	0	0	0	0	0	0	0	0	1	0	0	2	0	0	0	0	0
GPID_00229	0	1	0	0	0	0	0	0	0	0	0	0	1	0	0	0	0	0	0	0	1	1	0	0	0	0	0	0	1	1	1	0	0	0	1	0	0	0	0	0	0	0	1	0	0	0	0	0	0
GPID_00230	0	0	1	0	0	1	0	0	2	0	0	0	2	0	0	0	0	1	0	2	0	2	0	0	0	0	0	0	0	0	0	0	0	0	0	0	0	1	0	0	0	0	0	0	0	0	0	0	0
GPID_00231	0	0	0	0	0	0	0	0	0	0	0	0	2	0	0	0	0	0	0	1	0	2	0	0	0	0	0	0	0	0	0	0	0	0	0	0	0	2	0	0	0	0	0	0	0	2	0	0	0
GPID_00232	0	0	1	2	0	0	0	0	1	0	0	1	2	1	0	0	0	0	0	0	2	2	0	0	0	0	0	0	1	1	2	0	0	0	0	1	0	0	2	0	0	0	0	0	0	0	0	0	2
GPID_00233	0	0	0	0	0	0	0	0	0	0	0	0	0	0	0	0	0	0	0	0	0	0	0	0	0	0	0	0	0	0	0	0	0	0	0	0	0	0	0	0	0	0	0	0	0	0	0	0	0
GPID_00234	0	0	0	0	0	0	0	0	0	2	0	0	2	0	0	0	0	0	0	2	0	2	2	0	0	0	0	0	0	0	2	0	0	0	0	0	0	0	0	0	0	0	0	0	0	2	0	0	0
GPID_00235	0	2	0	0	0	0	0	0	0	0	0	0	2	2	0	2	0	0	0	0	0	0	0	0	0	0	0	0	0	0	2	0	0	0	0	2	0	0	0	0	0	0	0	0	0	0	0	0	0
GPID_00236	0	0	0	0	0	0	0	2	0	0	0	0	0	0	0	2	0	0	0	0	2	2	0	0	0	0	0	0	0	0	2	0	2	0	0	0	0	0	0	2	0	0	0	0	0	2	0	0	0
GPID_00237	0	0	0	0	0	0	0	2	0	0	2	0	0	0	0	2	0	0	0	0	1	2	0	0	0	0	0	0	0	0	2	0	2	0	0	0	0	0	0	2	2	0	0	0	0	2	0	0	0
GPID_00238	0	0	2	0	0	0	1	0	0	0	0	0	2	0	0	0	0	0	0	0	1	2	0	0	0	0	0	0	0	2	1	0	2	0	0	0	0	0	0	0	0	0	0	0	0	0	0	0	0
GPID_00239	0	0	2	2	0	2	0	0	0	0	0	2	2	0	0	0	0	0	0	0	0	2	0	0	0	0	0	2	0	0	1	0	0	0	0	0	0	0	0	2	0	0	0	0	0	0	0	0	0
GPID_00240	0	0	0	0	0	0	0	0	0	0	0	0	2	0	0	0	0	0	0	0	0	2	0	0	0	0	0	0	0	0	1	0	2	0	0	1	0	0	1	2	0	0	0	0	0	1	0	0	0
GPID_00241	0	0	2	0	0	0	0	0	0	0	0	1	2	0	0	0	0	0	0	0	0	2	0	0	0	0	0	0	0	2	2	0	0	0	0	0	0	0	2	2	0	0	0	0	0	0	0	0	0
[truncated: 58 more columns]

## Sheet: Table S5
environment_ID	latitude	longitude	start	end	code_(alpha-3)	name	synCov	partner
AGVG001	37.4554	-6.36358	2019-12-02	2020-07-01	ESP	Spain	2.0585	IFAPA
AGVG002	37.4554	-6.36358	2020-11-12	2021-07-01	ESP	Spain	1.8704	IFAPA
GOET003	51.4957	9.92655	2020-03-25	2020-08-24	DEU	Germany	1.3133	Georg-August-Universität Göttingen
SEJT002	55.8252	9.94427	2020-04-09	2020-09-09	DNK	Denmark	-0.54	Sejet Planteforædling
TEAG003	52.8623	-6.91513	2020-04-01	2020-09-29	IRL	Ireland	-2.917	Teagasc Crops Research
AOFR004	48.5024	1.811	2021-03-25	2021-08-20	FRA	France	0.6632	National Institute for Agricultural, Food and Environmental Research (INRAE)
AOFR003	48.5024	1.811	2020-04-01	2020-08-07	FRA	France	3.12	National Institute for Agricultural, Food and Environmental Research (INRAE)
NPZD004	54.3831	9.96418	2021-04-02	2021-08-23	DEU	Germany	-0.7648	NPZ Innovation GmbH
RAGT003	50.7221	2.97717	2020-03-25	2020-08-20	FRA	France	2.1521	RAGT
RAGT004	50.607	2.90639	2021-03-11	2021-08-20	FRA	France	-0.7366	RAGT
GOET004	51.4953	9.9259	2021-03-30	2021-08-25	DEU	Germany	-0.8652	Georg-August-Universität Göttingen
SEJT003	55.8252	9.94427	2021-04-14	2021-09-03	DNK	Denmark	-1.742	Sejet Planteforædling

## Sheet: Table S6
Trait	Unit	Scoring_procedure	Transformation
Branch number per plant	count	Count the number of branches from basal nodes to the top at the end of flowering of main stem. The final score is the mean of the individual scores from 5 representative plants in the midle of the row	None
End of flowering	days	Scored when 90% of plants stopped flowering on the main stem	None
Field emergence	score	Scores from 1, representing low field emergence, to 9, representing high field emergence	Cubic
First pod position	cm	position of the first pod on the main stem. Scored bt counting the number of nodes on the main stem starting from the unifoliate node to the first pod-bearing node. The final score is the mean of the individual scores from 5 representative plants in the middle of the row	None
Flower number per node	count	Recorded as the mean number of flowers on the second flower-bearing node. The final score is the mean of the individual scores from 5 representative plants in the middle of the row	None
Flowering time	days	Scored as the number of days after sowing to the time when 50% of plants flowered	None
Plant height at end of flowering	cm	Scored for the different genotypes at one time (when the check cultivar Melodie stopped flowering). The final score is the mean of the individual scores from 5 representative plants in the midle of the row.	None
Plant height at maturity	cm	Recorded near maturity. The final value is the mean of the individual measurements from 5 representative plants in the middle of the row	None
Pod length	cm	Recorded as the mean of five dry pods of five plants (five pods per plant) on main stem	None
Pod number per node	count	Recorded as the mean number of pods on the second pod-bearing node. The final score is the mean of the individual scores from 5 representative plants in the middle of the row	None
Rust	score	Scored during pod filling stage. A visual estimation of the percentage (0 to 100) of leaf area covered with rust pustules. The final score is the mean of the individual scores from 5 representative plants in the middle of the row	Square root
Seed number per pod	count	Recorded as the average number of seeds from 5 representative dry pods of five plants (five pods per plant), on main stem, first pods are taken at maturity, and the number of seeds in each pod is counted. The trait is then expressed as the average number of seeds per pod from the total of 25 pods sampled.	None
Seed yield	g/m2	The weight of seeds after pod threshing. Observation: no mechanical thereshing for large seeded genotypes.	None
Vigor	score	Scores from 1, representing low vigor, to 9, representing high vigor	Square

## Sheet: Table S7
Line	ACCENAME	Geo_origin_country	Type	ADMIXTURE	BioSample identifier	Branch number per plant	End of flowering	Field emergence	First pod position	Flower number per node	Flowering time	Plant height at end of flowering	Plant height at maturity	Pod length	Pod number per node	Rust	Seed number per pod	Seed yield	Vigor
GPID_00001	DVF1331|109.669	Spain	Spring_type	sp1	SAMEA117626138	3.3458	92.6577	8.04145	11.4821	6.22877	83.1096	74.5504	77.2965	5.74855	1.77737	22.4303	2.65192	201.403	6.20484
GPID_00002	DVF1343|PI221517	Afghanistan	Spring_type	sp3	SAMEA117626139	2.25884	92.32	6.32458	7.90802	3.7478	81.0755	63.1695	59.1162	4.25735	1.94302	29.7277	3.09949	54.101	4.69331
GPID_00003	DVF1454|KORNBERGERKLEINKOERNIGE	Austria	Spring_type	sp2	SAMEA117626140	1.52459	91.0101	8.08248	10.2004	6.05083	78.7444	100.563	102.106	6.01939	2.52491	39.0236	3.43247	236.101	8.0829
GPID_00004	NOVA GRADISKA	Yugoslavia	Spring_type	sp2	SAMEA117626141	2.62927	93.8222	7.82248	10.4062	7.33577	82.3224	93.6209	97.5828	5.14928	2.27192	15.2432	3.31061	92.5902	6.8678
GPID_00005	DVF1599|89.13.6.1.	NA	Winter_type	sp2	SAMEA117626142	3.58262	97.2402	8.22372	10.612	5.76962	84.5283	77.462	77.883	5.8698	2.60558	31.2495	3.39459	93.0382	6.6458
GPID_00006	BOBICK ROD115	Poland	Spring_type	sp2	SAMEA117626143	1.69014	94.934	7.93612	8.31774	7.65908	78.5751	108.271	112.936	5.96957	2.16072	33.8491	3.16147	265.961	7.53879
GPID_00007	DVF1977|221516	Afghanistan	Spring_type	sp3	SAMEA117626144	3.83513	93.4082	6.6655	7.21955	3.97937	81.7594	57.2943	50.4458	3.8939	2.4805	34.7047	2.84667	35.0582	6.5813
GPID_00008	DVF1979|223303	Afghanistan	Spring_type	sp3	SAMEA117626145	2.12631	92.4627	6.69928	6.45925	3.99716	77.26	69.462	67.5099	5.28791	1.92286	28.3977	3.16827	56.4003	6.16441
GPID_00009	DVF2080|TYROL	Austria	Spring_type	sp2	SAMEA117626146	2.071	98.1837	7.56769	8.97435	6.19656	78.9499	94.2851	97.3822	6.60627	2.09785	28.882	3.21486	254.624	7.3156
GPID_00010	DVF2129|MELANGECOTED'OR	France	Winter_type	sp2	SAMEA117626147	3.85499	94.7623	8.39825	10.3402	5.64594	84.5877	87.1566	91.6038	5.92893	1.92771	21.4522	3.16211	130.283	7.04746
GPID_00011	SELECTION DANS POUILLY	NA	Winter_type	sp2	SAMEA117626148	3.26714	101.282	7.93612	9.98835	5.89947	82.8099	92.9974	102.814	6.10398	1.68174	27.1782	3.47664	127.912	7.02377
GPID_00012	KARL	France	Winter_type	sp2	SAMEA117626149	2.83863	100.579	8.297	11.076	7.27693	84.6513	95.4045	100.073	6.20397	2.2427	39.6426	3.33183	153.381	7.70281
GPID_00013	DVF2372|Hiverna	Germany	Winter_type	sp2	SAMEA117626150	2.55993	103.307	7.7399	11.033	7.1689	84.0229	89.8979	97.1116	6.68893	1.9847	43.1881	3.51042	141.067	7.56086
GPID_00014	DVF2378|QUASAR	UK	Winter_type	sp2	SAMEA117626151	3.19162	99.7337	7.93612	12.0451	6.66002	83.1857	88.5152	96.8902	5.35253	1.65869	40.0124	3.21931	89.1193	7.02377
GPID_00015	DVF2452|DEBDENMUTANT	UK	Winter_type	sp2	SAMEA117626152	2.44622	97.5743	8.39825	12.9113	6.88877	81.7177	103.271	108.285	6.58642	2.12285	28.2995	3.11379	244.751	8.19553
GPID_00016	DVF2516|29H.1.15.B.(1.12)1MC1.3	NA	Winter_type	sp2	SAMEA117626153	2.8093	100.825	7.973	11.6379	5.85972	84.2657	78.7512	81.6283	5.01719	2.39051	35.5251	3.24521	105.811	6.45497
GPID_00017	DVF278|POP.MOUTIERSSAULEX	NA	Winter_type	sp2	SAMEA117626154	1.81802	101.962	7.57989	10.7187	7.04682	83.1584	107.603	119.77	5.66011	2.2946	34.468	3.40218	145.147	7.56086
GPID_00018	DVF279|LORRAINEMETZ	NA	Spring_type	sp2	SAMEA117626155	1.83739	103.11	8.08248	9.6778	6.92659	82.1964	103.527	113.254	5.47754	1.70475	22.9646	3.06172	162.013	7.56086
GPID_00019	DVF280|LORRAINEKOENIGSMAKER	NA	Spring_type	sp2	SAMEA117626156	2.68766	104.223	8.04145	10.5357	7.88182	83.5931	109.465	115.219	6.23077	1.78659	26.4831	3.77591	190.383	7.39369
GPID_00020	MEUSE	NA	Spring_type	sp2	SAMEA117626157	1.97605	97.2948	7.7399	9.76196	7.74008	81.3705	100.393	104.218	5.40824	1.65828	25.256	2.99617	82.6307	6.91616
GPID_00021	DVF288|POP39LARNAUD	France	Winter_type	sp2	SAMEA117626158	3.78578	88.502	7.34548	7.6373	5.23304	76.5226	78.2173	78.682	7.40746	1.70844	23.7395	3.60803	165.82	7.16758
GPID_00022	DVF310|DULUC	NA	Spring_type	sp2	SAMEA117626159	1.94581	101.285	8.05262	9.06781	7.29961	82.0687	102.444	110.854	5.97615	2.19155	28.8061	3.83774	155.411	7.3156
GPID_00023	DVF3339|IG114963	Nepal	Spring_type	sp3	SAMEA117626160	3.07541	84.3479	4.90784	4.05216	1.81271	71.9701	29.6745	26.9491	4.35413	1.26087	36.3683	2.47675	0.00441764	2.9679
GPID_00024	DVF3340|IG115118	Nepal	Spring_type	sp3	SAMEA117626161	4.14857	83.0354	7.21102	3.77143	2.21519	68.84	40.3595	37.7856	4.6225	1.6246	44.6879	3.02668	59.667	4.10284
GPID_00025	IG114963	Afghanistan	Spring_type	sp3	SAMEA117626162	3.53807	93.264	7.4786	7.08181	4.37967	77.3242	76.9892	78.0238	5.8732	1.96894	32.4668	3.05179	99.8422	5.98609
GPID_00026	DVF3344|IG11693	Afghanistan	Spring_type	sp3	SAMEA117626163	2.4806	97.0378	6.69928	9.07004	5.1128	78.803	83.6016	81.2977	6.1781	2.22313	29.3917	3.4113	136.132	6.733
GPID_00027	DVF3349|IG11708	Afghanistan	Spring_type	sp1	SAMEA117626164	3.56287	93.6668	7.10667	8.01264	3.81525	79.0154	88.6801	81.6475	5.17919	2.22279	42.197	2.55037	148.498	6.43638
GPID_00028	IG11749	Afghanistan	Spring_type	sp3	SAMEA117626165	2.1601	89.7923	7.57989	7.91325	5.97937	73.0661	87.6257	80.1582	5.95564	2.29154	37.2654	2.72175	183.937	7.26865
GPID_00029	DVF3352|IG12010	Sudan	Spring_type	sp1	SAMEA117626166	4.52642	84.6473	7.18013	5.78247	3.56647	72.4036	58.6056	51.7836	6.15954	1.93768	34.1807	2.85744	138.655	5.33854
GPID_00030	IG124115	Turkey	Spring_type	sp1	SAMEA117626167	2.41523	85.8132	7.49905	6.9153	5.16073	73.2674	84.2544	77.9327	7.0692	1.93534	22.9463	2.70702	170.75	7.84833
GPID_00031	DVF3358|IG124333	Afghanistan	Spring_type	sp3	SAMEA117626168	3.34527	93.3787	6.80023	7.33291	4.29042	79.6143	64.9334	63.7774	4.28254	2.49065	37.608	3.39833	53.9859	6.02509
GPID_00032	DVF3360|IG13030	Ethiopia	Spring_type	sp1	SAMEA117626169	3.07529	78.9307	5.91389	5.24579	3.62874	69.8016	52.1914	50.5817	6.11866	1.61605	25.2875	2.985	158.51	5.73004
GPID_00036	IG13943	Sudan	Spring_type	sp1	SAMEA117626173	3.37512	83.0271	7.19471	5.73769	4.02276	67.0532	52.1893	50.519	5.07939	2.14849	33.0995	3.2174	77.7741	6.74985
GPID_00037	IG14201	Sudan	Spring_type	sp1	SAMEA117626174	4.08704	84.5743	7.34239	7.16622	3.8209	73.3515	73.9041	72.7173	6.64508	1.83742	27.1523	2.66201	217.46	6.91616
GPID_00039	DVF1289	NA	Spring_type	sp1	SAMEA117626176	4.18531	80.5803	7.53319	6.2612	3.69944	72.5654	44.6519	43.5178	5.18526	2.15093	23.1448	2.5146	88.3263	6.81218
GPID_00040	DVF1327|ILB551	NA	Spring_type	sp1	SAMEA117626177	3.60293	83.0312	6.71007	6.98058	4.20702	69.6459	62.5448	56.126	7.22947	1.73795	47.0784	2.78689	148.255	6.67801
GPID_00042	DVF1736	NA	Spring_type	sp1	SAMEA117626179	4.46002	84.2723	7.03288	6.18141	4.15327	72.1042	66.5889	61.7522	5.43104	1.70705	50.9006	2.20343	101.882	5.39588
GPID_00045	DVF2220|K0285	NA	Spring_type	sp1	SAMEA117626182	3.53124	85.8048	7.68223	6.60377	4.83499	76.243	69.2701	58.476	6.48021	1.95612	51.3442	2.34321	139.62	7.12318
GPID_00046	BPL261	NA	Spring_type	sp2	SAMEA117626183	2.39403	90.2429	8.22372	8.84825	6.29188	76.3329	94.1198	91.4813	6.41873	2.24066	27.9715	3.14274	327.675	7.34847
GPID_00047	DVF3274|LOCAL	NA	Spring_type	sp2	SAMEA117626184	2.71065	89.2038	7.69513	6.09113	5.33949	69.2095	89.3538	88.3292	6.96061	1.5791	33.4822	3.11896	246.118	7.72442
GPID_00049	IG11695	NA	Spring_type	sp3	SAMEA117626186	3.45743	85.3054	6.9509	7.30045	3.98025	77.6287	52.3952	51.0683	4.06021	2.23847	41.9692	2.74764	35.0455	6.45925
GPID_00050	Diva	France	Winter_type	sp2	SAMEA117626187	3.12991	94.2839	8.22372	11.2189	6.04135	82.4573	94.7035	98.9089	6.45572	2.35803	32.9756	3.84769	203.173	7.39369
GPID_00051	Fanfare	France	Spring_type	sp4	SAMEA117626188	1.86059	90.0346	8.297	8.07127	5.76559	73.3609	98.9109	100.463	7.01981	2.0347	34.9535	3.49925	393.598	8.04156
GPID_00052	Irena	France	Winter_type	sp2	SAMEA117626189	2.79545	91.2864	8.08248	8.61012	4.9128	79.0922	79.3099	79.8867	6.58449	2.1926	36.2898	3.48234	233.012	7.70281
GPID_00053	Melodie	France	Spring_type	sp4	SAMEA117626190	1.78958	90.6199	8.05089	8.02839	7.39345	77.1861	95.8606	94.7984	6.97333	2.25816	38.8855	3.33456	306.291	7.58288
GPID_00054	Nakka	France	Spring_type	sp4	SAMEA117626191	2.3612	88.0084	8.22372	7.62895	6.46034	75.2592	93.2367	94.3032	6.7824	1.79549	23.7513	3.59381	341.361	7.39369
GPID_00055	Nebraska	France	Winter_type	sp2	SAMEA117626192	2.75593	92.157	8.22372	10.9169	5.28612	80.4612	86.5403	89.3524	6.45118	2.52241	43.1767	3.50968	152.021	7.39369
GPID_00056	Organdi	France	Winter_type	sp2	SAMEA117626193	2.21003	89.6057	7.72131	9.03426	5.67321	77.6148	85.5387	83.3573	6.72272	2.25749	26.5894	3.49452	169.171	7.19954
GPID_00057	Scoop	Germany	Spring_type	sp4	SAMEA117626194	1.72573	91.0391	7.973	9.13791	6.90391	75.4348	102.143	104.866	7.06167	1.80219	33.4518	3.67305	354.966	7.68115
GPID_00058	Trumpet	Germany	Spring_type	sp4	SAMEA117626195	1.65975	90.1627	7.93612	7.25531	6.30449	74.8357	97.6518	100.574	6.96907	2.14673	49.0608	3.67992	397.656	8.21584
GPID_00059	Victus	Germany	Spring_type	sp4	SAMEA117626196	2.26897	90.6155	6.61051	8.34409	5.75491	77.4765	89.6192	92.5693	6.8347	2.45646	27.1821	3.67779	282.547	7.26865
GPID_00060	231	Israel	Spring_type	sp1	SAMEA117626197	3.06601	78.9515	7.45504	6.06237	3.62815	67.4796	66.1312	56.8695	6.88173	2.0466	22.7903	3.19052	186.197	6.8678
GPID_00061	237	India	Spring_type	sp2	SAMEA117626198	3.05545	86.289	6.65944	7.88079	5.2236	73.7491	78.5242	79.4159	6.20549	2.10641	36.8036	3.65902	167.865	6.91616
GPID_00062	260	Afghanistan	Spring_type	sp1	SAMEA117626199	2.60905	80.3875	5.83175	5.29021	4.0824	69.2933	66.7489	62.553	7.99436	1.76874	22.0728	3.91645	233.293	5.48068
GPID_00063	287	Bulgaria	Spring_type	sp1	SAMEA117626200	4.17838	84.2682	7.2569	7.42962	4.78426	71.3231	77.0243	74.9284	6.993	2.02794	19.3887	2.65614	300.853	6.88142
GPID_00064	370	Ethiopia	Spring_type	sp1	SAMEA117626201	3.5696	80.8222	6.74722	5.75428	4.28182	69.2365	69.3512	64.6804	8.15888	1.99142	25.2592	3.26921	224.1	6.37704
GPID_00065	377	Syria	Spring_type	sp1	SAMEA117626202	2.71668	83.4307	7.79797	7.31887	4.60316	71.8371	71.7097	63.7405	7.87953	1.96618	23.0372	2.86479	236.092	6.76827
GPID_00068	505	India	Spring_type	sp1	SAMEA117626205	3.41373	82.7673	7.77774	7.03733	4.01095	70.7716	57.2918	50.1843	6.89557	1.70888	22.3883	3.04971	194.197	7.01189
GPID_00069	751	UK	Spring_type	sp2	SAMEA117626206	2.63653	88.4132	7.93083	7.88928	6.19687	73.4991	85.8628	85.5455	7.21307	2.42897	32.631	3.35389	315.78	7.17635
GPID_00070	1017	Spain	Spring_type	sp1	SAMEA117626207	3.21326	81.4151	6.96124	5.78446	3.94666	70.1643	69.7411	64.855	6.82836	2.08063	20.1133	3.06676	250.664	6.68331
GPID_00072	1067	Iran	Spring_type	sp2	SAMEA117626209	2.63152	89.8368	8.22372	8.53935	5.99775	77.3983	95.1126	96.0501	7.3815	2.1236	37.8525	3.58167	288.041	7.58288
GPID_00073	1070	Russia	Spring_type	sp1	SAMEA117626210	3.16055	85.486	8.69191	7.31682	6.05542	73.1888	73.6289	71.0561	6.47647	1.62087	26.204	3.17783	183.629	7.51665
GPID_00074	1114	Spain	Spring_type	sp1	SAMEA117626211	4.47383	82.8858	5.89426	5.27497	4.13608	70.8371	66.491	60.064	6.42756	1.81424	23.9056	2.40144	185.215	7.34027
GPID_00076	1151	Spain	Spring_type	sp1	SAMEA117626213	4.23459	83.0539	4.84204	6.13942	4.29991	70.4029	70.0914	59.9231	9.04478	2.0587	29.8869	3.58144	271.233	5.81101
GPID_00077	1152	Spain	Spring_type	sp1	SAMEA117626214	3.8184	82.2754	6.65142	6.61108	4.27673	72.1745	66.3544	54.8317	9.13761	1.83434	22.3312	3.34241	276.074	5.33176
GPID_00078	1195	Spain	Spring_type	sp1	SAMEA117626215	3.71757	81.2235	7.14681	6.71734	3.96536	72.0001	54.84	46.3543	8.78008	1.4664	15.0874	3.9695	250.592	7.14459
GPID_00080	0T0VC (Alameda)	Spain	Spring_type	sp1	SAMEA117626217	2.84889	82.9211	7.28213	7.47387	4.66241	71.0405	73.8294	70.4249	6.87121	1.80228	20.6262	2.84724	232.67	6.54472
GPID_00081	0T0VC(Baraca)	Spain	Spring_type	sp1	SAMEA117626218	1.98988	83.566	7.83747	7.20836	4.82855	69.5731	80.5225	78.6009	7.35105	1.95173	34.1474	3.69364	278.498	7.42631
GPID_00082	ALAMEDA	Spain	Spring_type	sp1	SAMEA117626219	3.31435	83.339	7.22936	7.41867	4.45024	72.4765	72.1063	69.2878	6.79208	1.98177	23.0455	2.75916	239.206	6.55744
GPID_00083	ACEQUIA	Spain	Spring_type	sp1	SAMEA117626220	3.59198	80.6173	6.44493	7.32387	4.30479	71.5499	73.4895	63.921	7.94731	1.66871	20.4924	3.01777	287.559	6.61811
GPID_00084	ALARGA	Spain	Spring_type	sp1	SAMEA117626221	4.86017	83.9595	7.04954	8.82672	3.14888	72.9362	60.2436	52.3382	8.20123	1.89428	21.6164	3.00002	229.812	7.12318
GPID_00085	ALBOLAFIA	Spain	Spring_type	sp1	SAMEA117626222	3.21334	81.8514	6.7964	6.55998	3.87879	71.6148	71.8629	66.2674	6.97777	1.99042	22.6434	2.9507	257.524	6.82474
GPID_00086	ALDABA	Spain	Spring_type	sp1	SAMEA117626223	2.74887	83.7683	6.64814	6.00271	4.5128	69.4852	66.0845	63.4893	6.75201	2.01516	18.9203	2.83305	158.373	6.733
GPID_00087	AMCOR	Spain	Spring_type	sp1	SAMEA117626224	4.30418	83.4307	7.49778	7.07435	3.94897	72.8162	74.2506	62.8359	7.6668	2.11271	16.0147	2.92017	275.049	6.70519
GPID_00088	ARECES	Spain	Spring_type	sp1	SAMEA117626225	2.8561	81.9008	6.55896	6.58745	4.14554	69.8165	72.2052	68.973	7.3366	2.13288	19.7681	3.28539	262.01	6.37473
GPID_00089	BARACA	Spain	Spring_type	sp1	SAMEA117626226	2.75956	81.1635	7.57602	5.90627	4.79746	67.8162	68.3915	61.1705	6.97683	2.1124	25.3508	2.93791	245.859	7.52773
GPID_00090	BROCAL	Spain	Spring_type	sp1	SAMEA117626227	3.75393	81.3986	7.00568	7.07168	4.76246	71.4123	71.8515	68.1368	7.04238	2.11073	14.5135	2.86844	315.416	6.95439
GPID_00091	CANA	Spain	Spring_type	sp1	SAMEA117626228	3.2785	80.2365	7.53319	5.95792	4.69134	68.7603	65.3582	65.2305	7.23334	2.31396	28.1649	2.99915	236.998	7.40675
GPID_00092	CARAMBA	Spain	Spring_type	sp1	SAMEA117626229	3.26189	84.5575	6.69433	7.25741	4.87292	70.6152	66.6303	61.7687	7.4122	2.30909	23.3045	2.91179	247.349	6.70832
GPID_00093	CHIPEN	Spain	Spring_type	sp1	SAMEA117626230	2.37074	85.911	7.28736	8.91743	5.12199	76.2417	72.5369	73.0013	6.86445	1.92622	13.4729	3.04401	290.335	6.97615
GPID_00094	HISTAL	Spain	Spring_type	sp1	SAMEA117626231	2.64583	78.5077	5.93099	7.18194	3.5887	71.9136	65.0927	59.0156	NA	1.07062	21.4709	4.20293	127.886	6.21651
GPID_00095	L-8	Spain	Spring_type	sp1	SAMEA117626232	4.14909	84.6518	7.43265	7.72634	4.11769	74.0293	63.3617	54.3838	7.47711	2.1019	15.6453	2.37289	254.767	7.34124
GPID_00096	LUZ_DE_OTOÑO	Spain	Spring_type	sp1	SAMEA117626233	3.23234	79.5874	7.22547	6.46324	3.36922	70.6596	58.7895	49.564	8.3371	1.87613	18.1162	4.04491	274.964	5.444
GPID_00097	XBJ90.03-16-1-1-1 (NAVIO)	Spain	Spring_type	sp1	SAMEA117626234	2.44249	80.6043	7.32793	6.54145	4.07753	68.4742	64.3405	58.9091	6.3622	2.02349	27.3123	2.69299	193.248	6.72062
GPID_00098	XBJ90.04-6-2-1-1 (QUIJOTE)	Spain	Spring_type	sp1	SAMEA117626235	3.09353	80.0346	7.24104	7.39839	4.33001	72.3609	68.7432	65.1478	7.55223	1.60709	26.5022	3.31512	262.516	6.88185
GPID_00099	PEGOLETE	Spain	Spring_type	sp1	SAMEA117626236	3.32783	81.7487	6.97268	7.12991	4.06241	71.6498	71.2336	66.1701	8.54617	1.85419	15.5304	3.07495	233.514	6.1276
GPID_00100	PALACIO	Spain	Spring_type	sp1	SAMEA117626237	3.27361	81.7037	7.18291	8.57725	4.17226	72.4838	69.4919	66.8695	6.94972	2.03003	23.2382	2.91967	281.463	6.87133
GPID_00102	VIKINGA	Spain	Spring_type	sp1	SAMEA117626238	2.94341	83.7582	7.33595	6.28766	4.52949	73.3024	70.0722	66.0425	6.75318	2.25026	20.9161	2.62534	169.018	6.35085
GPID_00103	ILB 6584	Spain	Spring_type	sp1	SAMEA117626239	3.26286	78.3709	6.5281	6.63892	4.20119	70.7313	68.3622	57.3223	8.93688	1.45118	21.3565	3.7906	240.394	6.60276
GPID_00104	709	Spain	Spring_type	sp1	SAMEA117626240	3.39458	79.9288	7.08181	6.76916	4.07289	72.0192	66.1926	63.0408	5.30988	1.26879	24.3423	3.96423	258.515	7.34838
GPID_00105	1000	Spain	Spring_type	sp1	SAMEA117626241	3.30571	85.4249	5.96117	8.41015	3.59102	73.4458	70.6485	64.5071	10.0761	1.47715	11.9002	3.62153	268.803	6.98371
GPID_00106	COMENDADOR	Spain	Spring_type	sp1	SAMEA117626242	2.83329	81.1877	5.95423	6.9962	3.21471	72.0418	62.5684	56.7842	8.35813	1.55341	15.5747	4.08613	161.292	6.59357
GPID_00107	0	Spain	Spring_type	sp1	SAMEA117626243	2.86955	79.3346	6.82116	7.05455	4.26335	71.7202	67.75	68.1181	6.95716	2.11134	12.7125	2.85714	330.484	7.06834
GPID_00108	JOYA	Spain	Spring_type	sp1	SAMEA117626244	3.6841	79.5908	6.9966	6.96401	4.61153	71.2922	76.2152	68.4244	7.10755	2.26093	12.6715	3.02394	322.05	7.18669
GPID_00109	OMEYA	Spain	Spring_type	sp1	SAMEA117626245	2.42094	81.975	8.39825	7.96784	4.09658	71.6436	74.2635	75.7101	6.96679	2.00448	19.4983	2.66437	311.491	7.75534
GPID_00110	0	Spain	Spring_type	sp1	SAMEA117626246	4.55713	88.9509	7.22192	9.28049	3.25484	80.2999	69.2632	64.8194	6.97698	1.52291	11.2125	2.44552	283.413	7.96869
GPID_00111	BORJANA	Spain	Spring_type	sp1	SAMEA117626247	3.15676	81.7087	7.97475	8.33524	4.0913	74.1861	71.7778	68.8723	7.97172	2.13923	13.2549	2.71457	269.671	7.4162
GPID_00112	Alfred	Germany	Spring_type	sp4	SAMEA117626248	1.49103	88.4975	8.40131	9.24435	6.97937	74.9974	88.72	90.0668	6.65753	2.14846	40.8751	3.71413	269.863	7.52272
GPID_00113	Condor	Germany	Spring_type	sp4	SAMEA117626249	1.49114	90.7347	8.15831	8.37175	6.40334	74.7435	97.6626	101.035	6.45999	1.81791	23.7305	3.67972	359.769	7.51665
GPID_00114	Espresso	Germany	Spring_type	sp4	SAMEA117626250	1.70037	89.3593	8.69191	8.45798	5.87321	74.4809	94.7013	95.738	6.32455	2.0422	25.2616	3.54669	341.595	8.19553
GPID_00115	Hobbit	Germany	Spring_type	sp4	SAMEA117626251	1.45509	87.1577	8.56581	7.32136	5.27257	70.7478	81.8343	81.6298	6.8195	2.1867	27.1871	3.25699	322.575	7.88458
GPID_00116	Kristall	Germany	Spring_type	sp2	SAMEA117626252	1.39057	91.8514	8.52931	6.79011	5.86432	73.3287	99.3016	103.309	6.69618	1.92013	28.6173	3.75773	295.801	7.0946
GPID_00117	Lynx	Germany	Spring_type	sp4	SAMEA117626253	1.58842	91.1323	8.69191	8.2849	5.42414	74.8357	95.6996	98.3056	7.34391	1.91257	40.3841	3.87053	415.434	8.19553
GPID_00118	Macho	Germany	Spring_type	sp4	SAMEA117626254	1.66729	89.4671	8.84863	10.0616	6.21466	74.8774	100.579	106.066	7.31459	2.01363	36.3719	3.95757	461.16	8.3666
GPID_00119	Mallory	Germany	Spring_type	sp4	SAMEA117626255	1.63817	90.6852	8.69191	7.94969	7.50479	75.467	91.4729	95.5528	7.28705	1.744	39.9199	3.74	406.905	7.70281
GPID_00120	Mythos	Germany	Spring_type	sp2	SAMEA117626256	1.39855	90.8178	8.28981	8.36113	6.22414	74.3426	78.7589	80.7608	6.34779	2.50048	24.969	3.32753	287.777	7.49865
GPID_00121	NPZ16.7610	Germany	Spring_type	sp4	SAMEA117626257	1.40796	91.7578	8.22372	8.48227	5.52887	74.657	86.766	88.1613	6.55541	1.85953	31.0687	3.30232	285.56	8.04156
GPID_00122	NPZ16.7650	Germany	Spring_type	sp4	SAMEA117626258	1.63	92.3581	8.56581	7.38969	6.41583	73.7435	95.9065	97.4559	8.03557	1.77554	41.9225	3.68986	311.542	8.04156
GPID_00123	NPZ17.7035	Germany	Spring_type	sp2	SAMEA117626259	1.63082	96.1597	8.297	7.80689	6.86988	77.7153	89.0865	92.0016	6.41173	2.73939	37.6021	3.80485	285.878	7.56086
GPID_00124	NPZ17.7303	Germany	Spring_type	sp4	SAMEA117626260	1.63697	88.8919	8.52931	10.0037	7.00147	74.5591	87.3533	89.1908	7.89302	1.91148	34.6664	3.67146	367.698	8.04156
GPID_00125	NPZ17.7532	Germany	Winter_type	sp2	SAMEA117626261	2.85199	92.7923	7.5605	11.7575	6.78827	81.2148	102.761	100.058	6.92603	1.94033	38.9164	3.1215	334.478	7.90569
GPID_00126	NPZ17.7535	Germany	Winter_type	sp2	SAMEA117626262	2.25376	98.1996	8.2229	13.0809	7.54232	82.1503	92.558	92.6327	6.22835	2.27205	31.2926	3.47769	258.289	7.74597
GPID_00127	NPZ17.7538	Germany	Winter_type	sp2	SAMEA117626263	2.23939	94.9053	8.69191	13.182	7.62356	82.021	99.0449	105.588	7.87973	2.22679	18.0638	4.12418	331.45	8.51469
GPID_00128	NPZ17.7540	Germany	Winter_type	sp2	SAMEA117626264	3.15986	96.5401	7.92641	11.5954	6.98885	81.3661	85.4327	84.7465	6.7776	2.36375	35.2017	3.71333	334.235	7.39369
GPID_00129	NPZ17.7541	Germany	Winter_type	sp2	SAMEA117626265	2.25102	95.5008	7.99739	11.5172	7.76618	83.4002	91.4147	96.1765	7.18676	2.21227	47.7617	3.51248	217.7	7.23683
GPID_00130	Rana	Australia	Spring_type	sp4	SAMEA117626266	3.2067	81.9902	7.40736	8.0459	4.0913	74.8697	74.4129	69.1702	7.2969	2.11704	15.3143	2.70924	229.108	5.75421
GPID_00131	RLW57420	Germany	Winter_type	sp4	SAMEA117626267	1.78796	93.3729	8.56581	9.53275	6.32229	75.5174	105.674	110.575	7.90118	1.88763	38.4954	4.12396	357.575	8.51469
GPID_00132	Samira	Australia	Spring_type	sp1	SAMEA117626268	3.4234	79.8248	7.0607	8.31357	3.81503	75.9625	70.7784	65.0619	6.56423	1.74952	12.6028	2.53238	230.071	6.94022
GPID_00133	Tiffany	Germany	Spring_type	sp4	SAMEA117626269	1.09982	86.7784	8.84863	8.99154	6.5349	73.8539	98.3436	97.4252	7.1568	1.8578	25.688	3.91138	426.352	8.53424
GPID_00134	Troy	Germany	Spring_type	sp4	SAMEA117626270	1.7801	90.4842	7.59867	9.27901	5.58813	77.129	88.6069	87.1665	6.87065	2.27188	32.1874	3.81603	259.598	8.20861
GPID_00135	Yukon	Germany	Spring_type	sp4	SAMEA117626271	2.07557	88.0215	7.973	9.4354	6.16129	74.5548	94.3857	90.9474	7.1146	2.1502	30.5898	3.321	399.315	7.86342
GPID_00136	Zahra	Australia	Spring_type	sp1	SAMEA117626272	3.78195	81.3885	7.10609	7.06463	3.86002	74.6104	69.12	63.6031	6.84692	1.63006	16.1251	3.0292	308.897	7.28854
GPID_00137	Farah	Germany	Spring_type	sp1	SAMEA117626273	3.22506	84.5895	NA	5.99459	4.2432	73.786	62.4195	52.7429	6.56738	1.60337	24.0107	2.43777	102.467	NA
GPID_00138	Karna	Germany	Spring_type	sp2	SAMEA117626274	1.70612	94.7975	8.22372	8.68305	6.77536	76.1722	110.448	114.685	6.16381	2.10223	28.4283	3.59908	382.477	7.74597
GPID_00139	Samba	Germany	Spring_type	sp4	SAMEA117626275	1.83697	89.1615	7.93612	7.27065	5.69501	71.8217	91.5642	92.9549	6.60613	1.95285	29.7542	3.3518	306.855	8.3666
GPID_00140	Victor	Germany	Spring_type	sp4	SAMEA117626276	1.59625	88.9758	7.93612	8.00668	5.69932	74.0073	88.2381	89.3849	7.95164	1.8386	32.0662	3.95565	260.445	7.60482
GPID_00141	Limbo	Germany	Spring_type	sp2	SAMEA117626277	1.61464	90.6863	8.39825	8.16781	6.42815	74.8496	98.414	100.877	7.08508	1.93881	31.4905	3.90787	351.182	7.88458
GPID_00142	Erfano	Germany	Spring_type	sp2	SAMEA117626278	1.66177	94.5275	7.83064	7.02376	7.53206	75.7545	99.0977	104.746	6.83263	2.15474	25.6558	3.52779	326.369	7.34847
GPID_00143	47301	NA	Spring_type	sp2	SAMEA117626279	3.1261	95.4077	6.99474	10.8016	4.80097	80.2441	76.4619	78.0129	6.23303	2.14526	15.51	2.31437	189.949	6.73943
GPID_00144	47299	NA	NA	sp1	SAMEA117626280	5.70158	NA	NA	8.11847	3.41381	77.9546	61.1394	52.4936	5.28502	2.03844	45.4843	1.46694	204.642	NA
GPID_00145	2N52	NA	NA	sp2	SAMEA117626281	1.00158	NA	NA	8.41847	5.41381	73.9546	90.8394	80.1936	5.38502	2.65431	45.4843	2.96694	238.642	NA
GPID_00146	Apollo/1	NA	Spring_type	sp2	SAMEA117626282	2.20144	89.9795	8.1231	8.01798	6.64364	75.7556	96.1092	96.3838	6.32661	2.42365	29.7879	3.22552	351.868	7.86342
GPID_00147	Arrisot/1EP1-1_1-4-1-1	France	Spring_type	sp2	SAMEA117626283	2.30406	96.3064	7.01825	7.7149	5.97595	78.693	88.4613	91.2612	6.3123	1.83943	30.0469	3.6641	198.236	7.03898
GPID_00148	Aurora/1	Sweden	Spring_type	sp2	SAMEA117626284	1.14406	88.8176	8.69191	10.0412	8.38798	76.3522	105.281	101.13	6.8331	2.35362	19.8408	3.84636	317.362	8.3666
GPID_00149	Banner/1EP1-1_1-4-1-1	UK	Winter_type	sp2	SAMEA117626285	2.97263	101.17	8.46855	11.4239	6.61926	82.6218	94.3273	96.9838	6.05818	1.78332	37.3491	3.2721	130.416	7.70281
GPID_00150	Basispop.-387	Germany	Spring_type	sp2	SAMEA117626286	1.26764	93.6577	8.52931	8.71126	6.25877	76.1751	102.371	103.093	6.04496	2.75888	18.4751	3.28979	237.076	8.53424
GPID_00151	Basispop.-524	Germany	Spring_type	sp2	SAMEA117626287	1.64473	97.5882	8.52931	9.28376	7.65542	78.2154	98.5803	103.337	6.00508	2.24873	36.0304	3.55922	272.152	8.02081
GPID_00152	Basispop.-762	Germany	Spring_type	sp1	SAMEA117626288	1.37633	95.5122	8.69191	9.93976	6.66921	78.8633	107.533	110.526	6.64147	3.03432	25.8181	3.73582	371.974	8.3666
GPID_00153	Bourdon/1EP5EP1-1_1-2-1	UK	Winter_type	sp2	SAMEA117626289	2.08637	100.984	8.69191	12.8154	5.48994	82.1034	97.6743	106.221	6.82984	1.2918	47.1301	3.05831	109.177	7.44043
GPID_00154	BPL261	NA	Spring_type	sp1	SAMEA117626290	3.19983	83.3189	8.43831	6.38634	4.85054	72.8928	71.9957	70.8716	6.30502	1.77178	25.473	2.89086	190.991	7.00142
GPID_00155	Bulldog/1-4EP3-5-1_1	UK	Winter_type	sp2	SAMEA117626291	2.69026	101.741	8.22372	13.491	6.41048	84.4918	97.6456	106.181	6.13017	1.99751	30.7331	3.59178	168.493	7.78888
GPID_00156	Condor/3(Kaf2)	NA	Spring_type	sp2	SAMEA117626292	2.31952	88.6345	8.52931	8.92531	7.29961	76.6791	77.6206	81.6737	7.29666	2.38834	23.351	3.56569	260.958	8.02081
GPID_00157	CôteD`Or/1-1-3-1-2-1-1-2-2-3-22-2	France	Winter_type	sp2	SAMEA117626293	2.92168	98.1577	8.72324	12.0404	5.5295	83.8163	100.811	102.767	6.5751	2.16183	27.2411	3.44584	129.246	7.47493
GPID_00158	DUC1268(4)(1)/VC-1=1268(4)(1)-1	NA	Spring_type	sp4	SAMEA117626294	1.8322	90.2532	7.95548	8.93696	6.15287	76.1089	99.1569	99.5613	5.15128	1.95086	32.616	2.99515	350.732	7.19954
GPID_00159	FAB120	NA	Spring_type	sp1	SAMEA117626295	3.28504	86.7084	6.9081	7.05872	5.63966	69.6852	78.7463	76.0823	6.52098	1.43823	26.4284	2.35409	214.634	6.2849
GPID_00160	FAB144	Afghanistan	Spring_type	sp1	SAMEA117626296	3.00623	87.3739	7.62028	6.8904	5.35256	70.2512	84.3165	87.7748	6.34272	1.84777	28.1733	2.95403	195.485	7.0946
GPID_00161	FAB237	NA	Spring_type	sp2	SAMEA117626297	2.54283	90.9847	8.56581	8.33308	5.39403	75.3843	80.3013	78.0794	5.53809	1.37413	31.1224	2.77527	167.592	8.02081
GPID_00162	FAB237rot	NA	Spring_type	sp2	SAMEA117626298	2.53486	90.0146	8.11804	9.63902	4.70362	75.1722	88.7906	89.5435	5.72765	1.66703	21.4249	3.30779	203.214	7.70281
GPID_00163	FAB288	NA	Spring_type	sp2	SAMEA117626299	2.40132	90.9053	8.84863	8.52093	6.7607	76.6052	97.2673	97.6646	5.64993	2.30788	21.4266	3.62418	221.887	8.53424
GPID_00164	Fab302	Mongolei	Spring_type	sp1	SAMEA117626300	3.19057	82.4808	7.14931	7.14687	3.88276	73.5515	63.1576	61.0173	5.79584	1.49554	34.1444	2.60783	120.72	6.92629
GPID_00165	Fab303	Tajikistan	Spring_type	sp3	SAMEA117626301	3.69834	92.2775	6.57285	5.28593	4.56837	73.0423	70.6454	71.0511	5.17357	1.9616	37.9499	3.36466	63.2734	5.35666
GPID_00166	FAB370	Afghanistan	Spring_type	sp2	SAMEA117626302	1.92051	93.1076	8.22372	8.38449	6.9567	77.4165	91.6665	96.2385	5.49079	2.03889	37.0683	3.5462	275.746	7.31437
GPID_00167	gelbeMarsMutante	NA	Spring_type	sp4	SAMEA117626303	2.2415	87.8833	8.40131	7.31741	7.1174	75.9696	89.3169	89.5907	6.37736	2.19508	34.3667	3.54179	254.306	8.35433
GPID_00168	Giza402Gö	NA	Spring_type	sp1	SAMEA117626304	2.71665	83.6503	7.16501	7.33817	5.38211	72.1623	83.2921	78.1804	6.82561	2.51847	31.9503	2.96559	238.862	6.733
GPID_00169	GLB13=F4(EP6xNixe37_stabil)	NA	Spring_type	sp2	SAMEA117626305	2.25463	90.8806	9	9.71949	6.57019	77.8956	94.5319	94.5736	7.18336	2.66141	30.7246	4.08887	192.869	7.88458
GPID_00170	HBNr.52630	Peru	Spring_type	sp1	SAMEA117626306	3.58084	84.4023	7.38405	5.63577	4.35357	72.1441	73.841	68.8667	8.02087	1.51551	20.2261	2.59228	199.809	7.22563
GPID_00171	HBNr42400	Peru	Spring_type	sp1	SAMEA117626307	3.47662	82.4906	7.35268	6.13254	4.79257	71.0342	78.191	69.1489	7.43779	1.52194	27.0933	2.6658	273.081	7.47333
GPID_00172	HBNr50580	Peru	Spring_type	sp2	SAMEA117626308	3.9586	89.491	9.05913	5.22376	5.01877	69.254	66.0239	62.4768	5.98703	1.98709	42.1356	3.42779	133.614	6.58281
GPID_00173	Hiverna/1-1-2EP3-2	Germany	Winter_type	sp2	SAMEA117626309	2.60691	98.735	8.15831	10.361	6.17016	83.3507	99.6443	105.057	6.76103	1.91886	34.9184	3.68811	137.555	7.88458
GPID_00174	I2_47303	NA	Spring_type	sp1	SAMEA117626310	3.73096	92.0806	7.82714	12.2155	4.12567	81.3812	78.9212	71.0384	6.00689	2.04087	21.5013	1.88836	113.046	6.91142
GPID_00175	I2_47304	NA	Spring_type	sp1	SAMEA117626311	3.77921	94.8307	7.09523	11.5879	5.0375	82.1098	74.0325	75.4643	5.61055	2.2411	21.8201	1.83719	151.003	7.92261
GPID_00176	I5_FAB106	NA	Spring_type	sp2	SAMEA117626312	3.18117	88.878	8.05752	7.55719	5.04458	71.8662	77.3251	77.7518	6.29102	1.09242	31.9052	2.22038	167.484	6.2249
GPID_00177	I6HBNr.49770	NA	Spring_type	sp1	SAMEA117626313	4.04878	83.7459	7.23423	6.89278	4.26383	72.4683	52.959	48.6143	6.78499	1.88887	21.2508	2.53896	204.464	6.58683
GPID_00178	IG11204	Jordan	Spring_type	sp1	SAMEA117626314	3.53076	79.1526	8.19552	5.28887	3.89042	68.6696	51.1402	44.3307	5.95104	1.94158	22.8882	2.91794	172.226	6.25833
GPID_00179	IG11903	Yemen	Spring_type	sp1	SAMEA117626315	2.63575	82.5549	8.59508	6.50725	3.24594	71.8497	54.3057	52.7386	5.02072	2.02628	31.9147	2.89353	166.624	6.23164
GPID_00180	IG13010	Lebanon	Spring_type	sp1	SAMEA117626316	3.19841	90.7658	8.56581	6.33709	4.41466	72.1026	58.9682	59.9615	5.71826	1.94386	29.0295	2.87723	172.667	7.01189
GPID_00181	ILB938/2	NA	Spring_type	sp1	SAMEA117626317	3.41419	82.4714	7.72969	8.72623	3.58387	77.6374	68.8311	66.7967	6.25124	2.42988	14.8547	2.11272	241.372	7.47069
GPID_00182	K_Tick	UK	Spring_type	sp2	SAMEA117626318	1.46971	93.9008	8.08248	7.13586	6.45484	73.347	90.2114	90.0626	6.11659	2.14199	48.0629	3.72292	231.966	7.56086
GPID_00183	Karmesin	NA	Spring_type	sp2	SAMEA117626319	2.64531	87.5562	7.31446	6.84825	5.84223	66.8257	68.1641	71.0259	8.43765	1.2787	25.8702	2.92258	187.279	6.67083
GPID_00184	L79/79/1EP4-1_1-3-2-2	Germany	Winter_type	sp2	SAMEA117626320	2.44474	98.8624	7.32951	10.0696	6.19492	83.4173	92.7735	94.7683	6.73527	1.683	27.9366	3.29346	130.872	8.12035
GPID_00185	L863/1	NA	Spring_type	sp2	SAMEA117626321	2.06597	90.2188	7.42143	8.78346	5.53548	77.3319	77.4672	77.9577	5.92769	2.35993	15.6763	3.2998	226.607	7.04072
GPID_00186	L977/88/S1wnEP5-1_1-1sn!!!-1	Germany	Winter_type	sp2	SAMEA117626322	3.04043	103.15	8.52931	11.7578	5.99667	86.0385	89.0342	96.5076	5.83186	1.86308	41.3649	3.28644	146.527	7.96869
GPID_00187	L979/S1/1/1snEP10-1_1-4-1-2	Germany	Winter_type	sp2	SAMEA117626323	2.90428	103.398	8.15831	11.9449	7.12243	85.4133	90.6128	97.0945	6.57686	1.52304	33.7133	3.38643	101.01	7.82464
GPID_00188	MarisBead(cv)	UK	Spring_type	sp2	SAMEA117626324	3.40545	90.0309	8.13553	7.20136	4.65972	75.7801	64.9517	64.5743	6.19629	1.88261	24.8021	2.83791	133.8	5.62151
GPID_00189	Mars/2-1(cv)	NA	Spring_type	sp4	SAMEA117626325	1.30588	88.3995	8.58526	8.12758	7.79257	77.2578	76.573	82.6914	5.92863	1.86656	32.8383	3.5259	213.307	8.33267
GPID_00190	Minica	NA	Spring_type	sp4	SAMEA117626326	2.50382	87.1509	7.80428	7.13406	5.13118	68.81	64.468	63.0759	8.32108	1.53656	34.5203	3.75827	165.428	7.56038
GPID_00191	Nora38	NA	Spring_type	sp1	SAMEA117626327	2.19177	79.0731	7.16424	5.84507	4.20451	68.2742	69.1526	49.1588	8.0776	1.3521	11.5444	3.76028	277.115	7.89
GPID_00192	Orletzki/Orol	Russia	Spring_type	sp2	SAMEA117626328	1.61873	90.384	6.94975	9.3978	5.38117	77.8403	100.759	101.536	6.48041	2.27108	40.2418	3.20223	140.955	8.53424
GPID_00193	Peru/Karg-5	Peru	Spring_type	sp1	SAMEA117626329	3.80084	90.4197	5.56899	10.8371	3.41952	81.8273	72.3534	73.5899	6.54149	1.83504	17.2085	1.88179	208.809	4.26089
GPID_00194	Sel97-1	NA	Spring_type	sp1	SAMEA117626330	4.2165	88.6011	7.02057	8.79165	3.18416	78.231	66.866	62.0777	6.54983	1.59854	14.0187	2.54211	176.816	7.37294
GPID_00195	Slaney/1	NA	Spring_type	sp2	SAMEA117626331	1.55358	87.2877	8.69191	4.83823	5.89961	69.5714	81.7403	78.9856	6.55924	2.3655	25.3409	3.36179	283.785	8.84119
GPID_00196	St8419/2	NA	Spring_type	sp2	SAMEA117626332	1.40081	90.3638	8.56581	11.2703	5.95757	75.5409	100.751	103.285	7.40757	2.14803	22.4076	3.55579	320.469	8.67948
GPID_00197	Tatranskije/1	NA	Spring_type	sp2	SAMEA117626333	1.30689	95.8952	8.52931	9.61096	7.04294	77.8584	106.732	108.26	6.80457	2.37098	31.8337	3.49779	276.639	7.51665
GPID_00198	Uran/1	NA	Spring_type	sp2	SAMEA117626334	1.15665	90.9536	8.62053	10.3651	6.06822	79.9966	109.742	110.955	6.28666	2.57713	22.2057	3.49927	293.109	7.65003
GPID_00199	V2544	Guatemala	Spring_type	sp1	SAMEA117626335	4.64422	84.7609	7.89143	9.53786	4.0465	79.2511	81.4435	82.6761	8.602	1.32234	11.7371	3.1934	287.263	7.32839
GPID_00200	VF172-12	NA	Spring_type	sp3	SAMEA117626336	2.27705	84.2807	6.99205	5.68202	3.30821	74.7113	66.1015	63.8407	4.77574	1.80601	37.194	3.18381	85.9673	5.44671
GPID_00201	ViciapaucijugaVF635	NA	Spring_type	sp1	SAMEA117626337	2.34071	86.2175	7.19193	6.29351	4.33411	75.0588	73.3966	66.0205	6.32565	1.66187	36.3742	3.11349	128.592	6.64359
GPID_00202	Webo/1-1-1-10-1-2	Germany	Winter_type	sp2	SAMEA117626338	3.73429	99.6275	7.64141	10.9608	6.58308	85.165	77.9083	79.4089	6.47488	1.62812	42.4712	3.56908	110.984	6.4407
GPID_00203	Wibo/1-1_1-1	Germany	Winter_type	sp2	SAMEA117626339	3.08424	98.7321	8.56581	10.3987	5.3454	81.3754	91.0234	97.1393	6.33966	1.81976	40.7012	3.31602	67.3804	7.39369
GPID_00204	124097	Turkey	Spring_type	sp1	SAMEA117626340	2.46729	83.275	6.66194	5.58017	3.97996	70.347	66.1968	67.4608	6.06458	1.48734	50.0144	2.55548	101.715	5.73004
GPID_00205	131708	Tajikistan	Spring_type	sp3	SAMEA117626341	2.98092	90.0743	7.0473	6.49876	4.41877	75.141	77.7576	79.9018	5.54264	1.95064	42.6889	3.30579	125.057	6.94022
GPID_00207	Aurora2	Sweden	Spring_type	sp2	SAMEA117626343	1.34255	90.6402	8.22372	9.47291	8.12199	76.8312	101.646	103.051	6.30244	2.32075	20.4607	3.90611	300.141	8.19553
GPID_00208	Diana07	Germany	Spring_type	sp2	SAMEA117626344	2.06744	91.9852	7.63651	6.58305	5.39286	74.4348	87.4847	87.3686	6.0457	2.42199	18.5815	3.72259	297.56	6.733
GPID_00209	Divine	France	Spring_type	sp4	SAMEA117626345	1.79135	90.1019	8.56581	8.42675	6.36188	75.9417	95.9351	95.7615	6.05962	2.65571	22.6521	3.25873	251.482	8.06226
GPID_00211	FAB7369	Georgia	Spring_type	sp2	SAMEA117626346	3.19128	85.9998	8.26741	5.89319	5.58856	69.9623	80.0359	76.9659	5.86932	1.59085	32.4838	3.18881	154.23	7.26804
GPID_00212	Fab7371	Georgia	Spring_type	sp1	SAMEA117626347	2.66855	83.8222	8.58526	6.74866	6.08641	68.3652	68.766	65.0894	6.43945	1.87463	32.7006	3.24805	151.647	8.02318
GPID_00213	Fab7375	Georgia	Spring_type	sp1	SAMEA117626348	2.57669	84.4424	8.52931	5.79257	5.61559	68.0009	74.8706	74.0105	6.07389	1.59128	27.5757	3.19265	199.729	7.72442
GPID_00214	GCN07715cf3	NA	Spring_type	sp2	SAMEA117626349	2.0881	97.1165	8.26296	7.78695	6.59775	76.1261	107.811	111.813	5.89411	1.66155	25.5098	2.41078	189.478	8.04156
GPID_00215	GelberMelaninfleck	Germany	Spring_type	sp4	SAMEA117626350	1.9639	88.8178	8.56581	8.16483	6.75357	74.2504	85.5707	84.3365	6.90148	1.8428	32.3381	3.50276	299.517	8.34666
GPID_00216	Hedin2	Germany	Spring_type	sp2	SAMEA117626351	1.62631	91.9852	7.17977	7.61017	5.76563	75.107	87.5347	89.7729	6.30736	2.39897	44.8173	3.71689	241.584	7.20354
GPID_00218	N52	NA	Spring_type	sp2	SAMEA117626353	2.1614	88.3326	7.93083	6.0912	5.00176	73.8035	81.1961	83.4797	6.03671	2.42496	17.0255	3.22979	170.852	8.04156
GPID_00219	PI664248	Bulgaria	Spring_type	sp2	SAMEA117626354	3.06151	91.0376	7.89356	8.12397	6.77937	76.572	97.6471	96.4899	7.25172	2.16485	30.6904	3.70779	232.734	7.39369
GPID_00220	Scirocco	Germany	Spring_type	sp4	SAMEA117626355	2.60083	89.0566	8.08163	6.98459	5.29472	73.1959	85.4062	87.7736	6.55293	1.74544	30.1595	3.25579	312.037	8.04156
GPID_00221	Taifun	Germany	Spring_type	sp4	SAMEA117626356	1.5993	93.658	7.48541	6.97456	5.52199	73.2687	89.7466	93.0373	7.56375	1.77501	29.1599	4.0378	261.155	7.37111
GPID_00222	Tina	Germany	Spring_type	sp2	SAMEA117626357	1.89884	84.3488	8.15831	8.54353	5.43734	75.1204	90.2503	82.7831	5.96455	2.57335	25.3928	3.34543	277.612	7.72442
GPID_00223	Ukko	Finland	Spring_type	sp2	SAMEA117626358	3.02214	87.0537	8.39825	5.31182	4.66803	69.8497	75.9376	77.0458	5.77454	1.9377	31.1856	3.57163	164.576	7.70281
GPID_00224	75573	Russia	Spring_type	sp2	SAMEA117626359	3.48263	81.0329	5.304	5.23458	4.39188	68.9765	66.8177	66.0231	6.97821	1.52408	26.1771	3.2603	87.8205	7.37272
GPID_00225	81360	Yemen	Spring_type	sp1	SAMEA117626360	2.87565	86.4862	7.7885	8.30598	5.04644	72.5023	85.5651	81.7894	6.45448	1.7546	23.8238	2.8494	209.741	7.01325
GPID_00228	130731	Azerbaijan	Spring_type	sp1	SAMEA117626363	3.95273	86.4295	7.45044	7.37932	4.34157	75.9013	81.4111	79.2768	5.18148	1.70702	52.4587	2.87309	158.794	6.84318
GPID_00229	NA	NA	NA	sp3	SAMEA117626364	3.00158	NA	NA	5.11847	5.41381	69.9546	75.4394	82.1936	5.88502	2.03844	71.9965	3.16694	122.308	NA
GPID_00230	FAB7367	Georgia	Spring_type	sp1	SAMEA117626365	2.87078	84.8076	7.50201	5.8808	5.47488	67.6645	74.1176	75.4965	6.74162	1.50225	33.5129	3.38551	178.85	7.73268
GPID_00231	Fjord	NA	Spring_type	sp4	SAMEA117626366	2.65689	83.5342	7.98783	6.91418	4.33921	70.186	77.1992	72.9442	6.55823	1.91957	23.7126	2.98682	269.009	7.53879
GPID_00232	Kassa	Ethiopia	Spring_type	sp1	SAMEA117626367	2.28169	84.6636	6.52286	5.58017	5.08408	70.0471	65.7932	60.9829	6.32246	2.07789	27.7625	3.28266	192.852	7.17635
GPID_00233	NA	NA	NA	sp2	SAMEA117626368	-0.12345	NA	NA	7.2988	5.41222	76.6418	102.234	103.293	6.36028	2.14036	44.6912	3.63558	154.696	NA
GPID_00234	NV739-1	NA	Spring_type	sp2	SAMEA117626369	2.71396	90.4829	8.297	9.74887	5.32512	77.6104	80.8757	82.0095	5.83842	2.47721	44.0548	3.18431	182.005	7.58288
GPID_00235	NV866-1	NA	Spring_type	sp2	SAMEA117626370	1.19564	91.0653	7.50201	7.51853	5.23734	76.3104	97.3398	97.9099	6.19179	1.77047	30.2157	3.89925	245.681	6.79171
GPID_00236	RIL184L	NA	Spring_type	sp4	SAMEA117626371	2.58878	88.0949	7.33517	8.23307	5.86272	77.9696	84.0711	83.6621	6.60691	2.60824	27.4701	2.75304	273.338	7.88458
GPID_00237	RIL35L	NA	Spring_type	sp4	SAMEA117626372	2.35	88.9685	7.64698	8.26916	5.95751	78.865	85.6102	89.1037	7.00012	2.30448	20.9957	2.81489	266.714	7.86342
GPID_00238	Dosha(COLL155/00-3)	Ethiopia	Spring_type	sp1	SAMEA117626373	2.74139	80.6155	7.69513	6.44558	3.66432	70.02	56.4809	50.4939	6.72151	1.75183	39.3614	2.84142	185.656	6.37704
GPID_00239	Kassa(Helsinki)	Ethiopia	Spring_type	sp1	SAMEA117626374	2.60195	80.1177	7.45504	6.46237	3.84594	71.2365	58.1924	50.9097	5.35845	2.00524	30.1145	2.88914	165.116	6.74537
GPID_00240	Messay	Ethiopia	Spring_type	sp1	SAMEA117626375	2.66897	80.8235	7.57311	6.39675	3.88152	69.9783	61.0108	58.3987	5.52054	2.11827	25.2875	2.82407	147.298	6.19139
GPID_00241	NC58	Ethiopia	Spring_type	sp1	SAMEA117626376	2.38106	80.9065	7.77865	6.40545	3.75298	69.4713	58.5484	58.3236	5.75366	2.06619	35.7329	2.96943	143.114	6.25833

## Sheet: Table S8 
Abbreviation	Name	Climatology definition
T2M	Temperature at 2 Meters	The average air (dry bulb) temperature at 2 meters above the surface of the earth
T2M_MAX	Temperature at 2 Meters Maximum	The maximum hourly air (dry bulb) temperature at 2 meters above the surface of the earth in the period of interest
GWETROOT	Root Zone Soil Wetness	The amount of water and water vapor available to plants in the root zone, generally considered to be the upper 200 cm of soil, expressed as the proportion of water present in a given amount of soil. Values range from 0 for completely dry conditions to 1 for completely saturated soil.
PRECTOTCORR	Precipitation Corrected	The average MERRA-2 bias corrected total precipitation at the surface of the earth
EVPTRNS	Evapotranspiration Energy Flux	The evapotranspiration energy flux at the surface of the earth
WS2M	Wind Speed at 2 Meters	The average of wind speed at 2 meters above the surface of the earth
RH2M	Relative Humidity at 2 Meters	The ratio of vapor pressure to the saturation vapor pressure with respect to a plane surface of pure water, expressed in percent
ALLSKY_SFC_PAR_TOT	All Sky Surface Total PAR	The total (direct plus diffuse) Photosynthetically Active Radiation (PAR) incident on a horizontal plane at the surface of the earth under all sky conditions
CLRSKY_DAYS	Clear Sky Days	The number of Clear Sky Days if the daytime cloud amount is less than 10 percent

## Sheet: Table S9
Chromosome	Position	SNP	Gene	Consequences
1a	21382529	chr1a_21382529_C_G	Vfaba.Hedin2.R2.1g000070	missense|Vfaba.Hedin2.R2.1g000070|Vfaba.Hedin2.R2.1g000070.1|protein_coding|-|151K>151N|21382529C>G,missense|Vfaba.Hedin2.R2.1g000070|Vfaba.Hedin2.R2.1g000070.2|protein_coding|-|240K>240N|21382529C>G
1a	21382544	chr1a_21382544_A_G	Vfaba.Hedin2.R2.1g000070	synonymous|Vfaba.Hedin2.R2.1g000070|Vfaba.Hedin2.R2.1g000070.1|protein_coding|-|146P|21382544A>G,synonymous|Vfaba.Hedin2.R2.1g000070|Vfaba.Hedin2.R2.1g000070.2|protein_coding|-|235P|21382544A>G
1a	21382727	chr1a_21382727_C_G	Vfaba.Hedin2.R2.1g000070	synonymous|Vfaba.Hedin2.R2.1g000070|Vfaba.Hedin2.R2.1g000070.1|protein_coding|-|85V|21382727C>G,synonymous|Vfaba.Hedin2.R2.1g000070|Vfaba.Hedin2.R2.1g000070.2|protein_coding|-|174V|21382727C>G
1a	21382769	chr1a_21382769_A_G	Vfaba.Hedin2.R2.1g000070	synonymous|Vfaba.Hedin2.R2.1g000070|Vfaba.Hedin2.R2.1g000070.1|protein_coding|-|71T|21382769A>G,synonymous|Vfaba.Hedin2.R2.1g000070|Vfaba.Hedin2.R2.1g000070.2|protein_coding|-|160T|21382769A>G
1a	21382967	chr1a_21382967_T_G	Vfaba.Hedin2.R2.1g000070	missense|Vfaba.Hedin2.R2.1g000070|Vfaba.Hedin2.R2.1g000070.1|protein_coding|-|5L>5F|21382967T>G
1a	21383110	chr1a_21383110_A_C	Vfaba.Hedin2.R2.1g000070	intron|Vfaba.Hedin2.R2.1g000070||protein_coding
1a	21383117	chr1a_21383117_C_T	Vfaba.Hedin2.R2.1g000070	intron|Vfaba.Hedin2.R2.1g000070||protein_coding
1a	21383150	chr1a_21383150_G_C	Vfaba.Hedin2.R2.1g000070	intron|Vfaba.Hedin2.R2.1g000070||protein_coding
1a	21383162	chr1a_21383162_A_T	Vfaba.Hedin2.R2.1g000070	intron|Vfaba.Hedin2.R2.1g000070||protein_coding
1a	21383335	chr1a_21383335_T_A	Vfaba.Hedin2.R2.1g000070	intron|Vfaba.Hedin2.R2.1g000070||protein_coding
1a	21383481	chr1a_21383481_G_T	Vfaba.Hedin2.R2.1g000070	intron|Vfaba.Hedin2.R2.1g000070||protein_coding
1a	21383505	chr1a_21383505_G_A	Vfaba.Hedin2.R2.1g000070	intron|Vfaba.Hedin2.R2.1g000070||protein_coding
1a	21383542	chr1a_21383542_A_T	Vfaba.Hedin2.R2.1g000070	intron|Vfaba.Hedin2.R2.1g000070||protein_coding
1a	21383592	chr1a_21383592_T_C	Vfaba.Hedin2.R2.1g000070	intron|Vfaba.Hedin2.R2.1g000070||protein_coding
1a	21383657	chr1a_21383657_C_T	Vfaba.Hedin2.R2.1g000070	intron|Vfaba.Hedin2.R2.1g000070||protein_coding
1a	21383703	chr1a_21383703_C_T	Vfaba.Hedin2.R2.1g000070	intron|Vfaba.Hedin2.R2.1g000070||protein_coding
1a	21383709	chr1a_21383709_A_G	Vfaba.Hedin2.R2.1g000070	intron|Vfaba.Hedin2.R2.1g000070||protein_coding
1a	21384012	chr1a_21384012_A_G	Vfaba.Hedin2.R2.1g000070	intron|Vfaba.Hedin2.R2.1g000070||protein_coding
1a	21384015	chr1a_21384015_T_C	Vfaba.Hedin2.R2.1g000070	intron|Vfaba.Hedin2.R2.1g000070||protein_coding
1a	21384030	chr1a_21384030_G_T	Vfaba.Hedin2.R2.1g000070	intron|Vfaba.Hedin2.R2.1g000070||protein_coding
1a	21384209	chr1a_21384209_G_A	Vfaba.Hedin2.R2.1g000070	intron|Vfaba.Hedin2.R2.1g000070||protein_coding
1a	21384351	chr1a_21384351_T_G	Vfaba.Hedin2.R2.1g000070	intron|Vfaba.Hedin2.R2.1g000070||protein_coding
1a	21384458	chr1a_21384458_A_G	Vfaba.Hedin2.R2.1g000070	intron|Vfaba.Hedin2.R2.1g000070||protein_coding
1a	21384529	chr1a_21384529_C_A	Vfaba.Hedin2.R2.1g000070	intron|Vfaba.Hedin2.R2.1g000070||protein_coding
1a	21384598	chr1a_21384598_A_T	Vfaba.Hedin2.R2.1g000070	intron|Vfaba.Hedin2.R2.1g000070||protein_coding
1a	21384600	chr1a_21384600_A_G	Vfaba.Hedin2.R2.1g000070	intron|Vfaba.Hedin2.R2.1g000070||protein_coding
1a	21384604	chr1a_21384604_A_T	Vfaba.Hedin2.R2.1g000070	intron|Vfaba.Hedin2.R2.1g000070||protein_coding
1a	21384747	chr1a_21384747_A_T	Vfaba.Hedin2.R2.1g000070	intron|Vfaba.Hedin2.R2.1g000070||protein_coding
1a	21384804	chr1a_21384804_C_A	Vfaba.Hedin2.R2.1g000070	intron|Vfaba.Hedin2.R2.1g000070||protein_coding
1a	21384814	chr1a_21384814_A_T	Vfaba.Hedin2.R2.1g000070	intron|Vfaba.Hedin2.R2.1g000070||protein_coding
1a	21384884	chr1a_21384884_C_T	Vfaba.Hedin2.R2.1g000070	intron|Vfaba.Hedin2.R2.1g000070||protein_coding
1a	21384962	chr1a_21384962_T_C	Vfaba.Hedin2.R2.1g000070	intron|Vfaba.Hedin2.R2.1g000070||protein_coding
1a	21385013	chr1a_21385013_T_A	Vfaba.Hedin2.R2.1g000070	intron|Vfaba.Hedin2.R2.1g000070||protein_coding
1a	21385017	chr1a_21385017_A_T	Vfaba.Hedin2.R2.1g000070	intron|Vfaba.Hedin2.R2.1g000070||protein_coding
1a	21385028	chr1a_21385028_C_G	Vfaba.Hedin2.R2.1g000070	intron|Vfaba.Hedin2.R2.1g000070||protein_coding
1a	21385037	chr1a_21385037_T_A	Vfaba.Hedin2.R2.1g000070	intron|Vfaba.Hedin2.R2.1g000070||protein_coding
1a	21385059	chr1a_21385059_A_G	Vfaba.Hedin2.R2.1g000070	intron|Vfaba.Hedin2.R2.1g000070||protein_coding
1a	21385086	chr1a_21385086_G_A	Vfaba.Hedin2.R2.1g000070	intron|Vfaba.Hedin2.R2.1g000070||protein_coding
1a	21385140	chr1a_21385140_A_G	Vfaba.Hedin2.R2.1g000070	intron|Vfaba.Hedin2.R2.1g000070||protein_coding
1a	21385188	chr1a_21385188_A_T	Vfaba.Hedin2.R2.1g000070	intron|Vfaba.Hedin2.R2.1g000070||protein_coding
1a	21385222	chr1a_21385222_A_G	Vfaba.Hedin2.R2.1g000070	intron|Vfaba.Hedin2.R2.1g000070||protein_coding
1a	21385241	chr1a_21385241_A_G	Vfaba.Hedin2.R2.1g000070	intron|Vfaba.Hedin2.R2.1g000070||protein_coding
1a	21385252	chr1a_21385252_G_A	Vfaba.Hedin2.R2.1g000070	intron|Vfaba.Hedin2.R2.1g000070||protein_coding
1a	21385366	chr1a_21385366_C_T	Vfaba.Hedin2.R2.1g000070	intron|Vfaba.Hedin2.R2.1g000070||protein_coding
1a	21385375	chr1a_21385375_G_A	Vfaba.Hedin2.R2.1g000070	intron|Vfaba.Hedin2.R2.1g000070||protein_coding
1a	21385378	chr1a_21385378_A_T	Vfaba.Hedin2.R2.1g000070	intron|Vfaba.Hedin2.R2.1g000070||protein_coding
1a	21385595	chr1a_21385595_A_T	Vfaba.Hedin2.R2.1g000070	intron|Vfaba.Hedin2.R2.1g000070||protein_coding
1a	21385605	chr1a_21385605_C_T	Vfaba.Hedin2.R2.1g000070	intron|Vfaba.Hedin2.R2.1g000070||protein_coding
1a	21385677	chr1a_21385677_T_A	Vfaba.Hedin2.R2.1g000070	intron|Vfaba.Hedin2.R2.1g000070||protein_coding
1a	21385694	chr1a_21385694_T_C	Vfaba.Hedin2.R2.1g000070	synonymous|Vfaba.Hedin2.R2.1g000070|Vfaba.Hedin2.R2.1g000070.2|protein_coding|-|103S|21385694T>C
1a	21385741	chr1a_21385741_T_C	Vfaba.Hedin2.R2.1g000070	missense|Vfaba.Hedin2.R2.1g000070|Vfaba.Hedin2.R2.1g000070.2|protein_coding|-|88I>88V|21385741T>C
1a	21385748	chr1a_21385748_C_A	Vfaba.Hedin2.R2.1g000070	synonymous|Vfaba.Hedin2.R2.1g000070|Vfaba.Hedin2.R2.1g000070.2|protein_coding|-|85T|21385748C>A
1a	21385823	chr1a_21385823_T_A	Vfaba.Hedin2.R2.1g000070	synonymous|Vfaba.Hedin2.R2.1g000070|Vfaba.Hedin2.R2.1g000070.2|protein_coding|-|60T|21385823T>A
1a	21385844	chr1a_21385844_C_A	Vfaba.Hedin2.R2.1g000070	synonymous|Vfaba.Hedin2.R2.1g000070|Vfaba.Hedin2.R2.1g000070.2|protein_coding|-|53P|21385844C>A
1a	220334305	chr1a_220334305_A_G	Vfaba.Hedin2.R2.1g000715	intron|Vfaba.Hedin2.R2.1g000715||protein_coding
1a	220334313	chr1a_220334313_A_T	Vfaba.Hedin2.R2.1g000715	intron|Vfaba.Hedin2.R2.1g000715||protein_coding
1a	220334314	chr1a_220334314_A_T	Vfaba.Hedin2.R2.1g000715	intron|Vfaba.Hedin2.R2.1g000715||protein_coding
1a	220334316	chr1a_220334316_A_T	Vfaba.Hedin2.R2.1g000715	intron|Vfaba.Hedin2.R2.1g000715||protein_coding
1a	220334325	chr1a_220334325_A_G	Vfaba.Hedin2.R2.1g000715	intron|Vfaba.Hedin2.R2.1g000715||protein_coding
1a	220334357	chr1a_220334357_T_C	Vfaba.Hedin2.R2.1g000715	intron|Vfaba.Hedin2.R2.1g000715||protein_coding
1a	220334360	chr1a_220334360_T_C	Vfaba.Hedin2.R2.1g000715	intron|Vfaba.Hedin2.R2.1g000715||protein_coding
1a	220334361	chr1a_220334361_G_A	Vfaba.Hedin2.R2.1g000715	intron|Vfaba.Hedin2.R2.1g000715||protein_coding
1a	220334388	chr1a_220334388_C_T	Vfaba.Hedin2.R2.1g000715	intron|Vfaba.Hedin2.R2.1g000715||protein_coding
1a	220334406	chr1a_220334406_T_C	Vfaba.Hedin2.R2.1g000715	intron|Vfaba.Hedin2.R2.1g000715||protein_coding
1a	220334407	chr1a_220334407_A_G	Vfaba.Hedin2.R2.1g000715	intron|Vfaba.Hedin2.R2.1g000715||protein_coding
1a	220334414	chr1a_220334414_G_A	Vfaba.Hedin2.R2.1g000715	intron|Vfaba.Hedin2.R2.1g000715||protein_coding
1a	220334440	chr1a_220334440_C_T	Vfaba.Hedin2.R2.1g000715	intron|Vfaba.Hedin2.R2.1g000715||protein_coding
1a	220334445	chr1a_220334445_G_T	Vfaba.Hedin2.R2.1g000715	intron|Vfaba.Hedin2.R2.1g000715||protein_coding
1a	220334470	chr1a_220334470_A_G	Vfaba.Hedin2.R2.1g000715	intron|Vfaba.Hedin2.R2.1g000715||protein_coding
1a	220334482	chr1a_220334482_C_T	Vfaba.Hedin2.R2.1g000715	intron|Vfaba.Hedin2.R2.1g000715||protein_coding
1a	220334484	chr1a_220334484_G_T	Vfaba.Hedin2.R2.1g000715	intron|Vfaba.Hedin2.R2.1g000715||protein_coding
1a	220334508	chr1a_220334508_G_T	Vfaba.Hedin2.R2.1g000715	intron|Vfaba.Hedin2.R2.1g000715||protein_coding
1a	220334528	chr1a_220334528_A_C	Vfaba.Hedin2.R2.1g000715	intron|Vfaba.Hedin2.R2.1g000715||protein_coding
1a	220334533	chr1a_220334533_A_G	Vfaba.Hedin2.R2.1g000715	intron|Vfaba.Hedin2.R2.1g000715||protein_coding
1a	220334601	chr1a_220334601_G_A	Vfaba.Hedin2.R2.1g000715	intron|Vfaba.Hedin2.R2.1g000715||protein_coding
1a	220334662	chr1a_220334662_T_C	Vfaba.Hedin2.R2.1g000715	intron|Vfaba.Hedin2.R2.1g000715||protein_coding
1a	220334804	chr1a_220334804_A_G	Vfaba.Hedin2.R2.1g000715	synonymous|Vfaba.Hedin2.R2.1g000715|Vfaba.Hedin2.R2.1g000715.1|protein_coding|-|520G|220334804A>G
1a	220334888	chr1a_220334888_C_T	Vfaba.Hedin2.R2.1g000715	synonymous|Vfaba.Hedin2.R2.1g000715|Vfaba.Hedin2.R2.1g000715.1|protein_coding|-|492Q|220334888C>T
1a	220334915	chr1a_220334915_C_T	Vfaba.Hedin2.R2.1g000715	synonymous|Vfaba.Hedin2.R2.1g000715|Vfaba.Hedin2.R2.1g000715.1|protein_coding|-|483P|220334915C>T
1a	220334948	chr1a_220334948_G_A	Vfaba.Hedin2.R2.1g000715	splice_region|Vfaba.Hedin2.R2.1g000715|Vfaba.Hedin2.R2.1g000715.1|protein_coding
1a	220335082	chr1a_220335082_A_G	Vfaba.Hedin2.R2.1g000715	splice_region|Vfaba.Hedin2.R2.1g000715|Vfaba.Hedin2.R2.1g000715.1|protein_coding,synonymous|Vfaba.Hedin2.R2.1g000715|Vfaba.Hedin2.R2.1g000715.1|protein_coding|-|455Y|220335082A>G
1a	220335149	chr1a_220335149_T_A	Vfaba.Hedin2.R2.1g000715	intron|Vfaba.Hedin2.R2.1g000715||protein_coding
1a	220335196	chr1a_220335196_G_A	Vfaba.Hedin2.R2.1g000715	intron|Vfaba.Hedin2.R2.1g000715||protein_coding
1a	220335245	chr1a_220335245_G_A	Vfaba.Hedin2.R2.1g000715	synonymous|Vfaba.Hedin2.R2.1g000715|Vfaba.Hedin2.R2.1g000715.1|protein_coding|-|442A|220335245G>A
1a	220335354	chr1a_220335354_C_G	Vfaba.Hedin2.R2.1g000715	intron|Vfaba.Hedin2.R2.1g000715||protein_coding
1a	220335385	chr1a_220335385_A_T	Vfaba.Hedin2.R2.1g000715	intron|Vfaba.Hedin2.R2.1g000715||protein_coding
1a	220335436	chr1a_220335436_A_G	Vfaba.Hedin2.R2.1g000715	intron|Vfaba.Hedin2.R2.1g000715||protein_coding
1a	220335439	chr1a_220335439_C_A	Vfaba.Hedin2.R2.1g000715	intron|Vfaba.Hedin2.R2.1g000715||protein_coding
1a	220335473	chr1a_220335473_G_C	Vfaba.Hedin2.R2.1g000715	intron|Vfaba.Hedin2.R2.1g000715||protein_coding
1a	220335723	chr1a_220335723_C_T	Vfaba.Hedin2.R2.1g000715	intron|Vfaba.Hedin2.R2.1g000715||protein_coding
1a	220335757	chr1a_220335757_T_A	Vfaba.Hedin2.R2.1g000715	intron|Vfaba.Hedin2.R2.1g000715||protein_coding
1a	220335870	chr1a_220335870_C_A	Vfaba.Hedin2.R2.1g000715	intron|Vfaba.Hedin2.R2.1g000715||protein_coding
1a	220335904	chr1a_220335904_A_G	Vfaba.Hedin2.R2.1g000715	intron|Vfaba.Hedin2.R2.1g000715||protein_coding
1a	220336008	chr1a_220336008_A_G	Vfaba.Hedin2.R2.1g000715	intron|Vfaba.Hedin2.R2.1g000715||protein_coding
1a	220336094	chr1a_220336094_A_T	Vfaba.Hedin2.R2.1g000715	intron|Vfaba.Hedin2.R2.1g000715||protein_coding
1a	220336665	chr1a_220336665_A_G	Vfaba.Hedin2.R2.1g000715	intron|Vfaba.Hedin2.R2.1g000715||protein_coding
1a	220336843	chr1a_220336843_A_G	Vfaba.Hedin2.R2.1g000715	intron|Vfaba.Hedin2.R2.1g000715||protein_coding
1a	220337029	chr1a_220337029_G_T	Vfaba.Hedin2.R2.1g000715	intron|Vfaba.Hedin2.R2.1g000715||protein_coding
1a	220337105	chr1a_220337105_C_T	Vfaba.Hedin2.R2.1g000715	intron|Vfaba.Hedin2.R2.1g000715||protein_coding
1a	220337276	chr1a_220337276_G_T	Vfaba.Hedin2.R2.1g000715	synonymous|Vfaba.Hedin2.R2.1g000715|Vfaba.Hedin2.R2.1g000715.1|protein_coding|-|333R|220337276G>T
1a	220337408	chr1a_220337408_C_T	Vfaba.Hedin2.R2.1g000715	missense|Vfaba.Hedin2.R2.1g000715|Vfaba.Hedin2.R2.1g000715.1|protein_coding|-|289A>289T|220337408C>T
1a	220337521	chr1a_220337521_G_A	Vfaba.Hedin2.R2.1g000715	intron|Vfaba.Hedin2.R2.1g000715||protein_coding
1a	220337600	chr1a_220337600_A_C	Vfaba.Hedin2.R2.1g000715	intron|Vfaba.Hedin2.R2.1g000715||protein_coding
1a	220337628	chr1a_220337628_T_A	Vfaba.Hedin2.R2.1g000715	intron|Vfaba.Hedin2.R2.1g000715||protein_coding
1a	220337688	chr1a_220337688_G_A	Vfaba.Hedin2.R2.1g000715	intron|Vfaba.Hedin2.R2.1g000715||protein_coding
1a	220337827	chr1a_220337827_G_A	Vfaba.Hedin2.R2.1g000715	intron|Vfaba.Hedin2.R2.1g000715||protein_coding
1a	220338004	chr1a_220338004_A_T	Vfaba.Hedin2.R2.1g000715	intron|Vfaba.Hedin2.R2.1g000715||protein_coding
1a	220338210	chr1a_220338210_T_C	Vfaba.Hedin2.R2.1g000715	intron|Vfaba.Hedin2.R2.1g000715||protein_coding
1a	220338220	chr1a_220338220_C_T	Vfaba.Hedin2.R2.1g000715	intron|Vfaba.Hedin2.R2.1g000715||protein_coding
1a	220338603	chr1a_220338603_C_T	Vfaba.Hedin2.R2.1g000715	intron|Vfaba.Hedin2.R2.1g000715||protein_coding
1a	220338675	chr1a_220338675_G_A	Vfaba.Hedin2.R2.1g000715	intron|Vfaba.Hedin2.R2.1g000715||protein_coding
1a	220338693	chr1a_220338693_T_A	Vfaba.Hedin2.R2.1g000715	intron|Vfaba.Hedin2.R2.1g000715||protein_coding
1a	220338704	chr1a_220338704_C_T	Vfaba.Hedin2.R2.1g000715	intron|Vfaba.Hedin2.R2.1g000715||protein_coding
1a	220338775	chr1a_220338775_A_G	Vfaba.Hedin2.R2.1g000715	intron|Vfaba.Hedin2.R2.1g000715||protein_coding
1a	220338932	chr1a_220338932_A_G	Vfaba.Hedin2.R2.1g000715	intron|Vfaba.Hedin2.R2.1g000715||protein_coding
1a	220339130	chr1a_220339130_C_T	Vfaba.Hedin2.R2.1g000715	intron|Vfaba.Hedin2.R2.1g000715||protein_coding
1a	220339257	chr1a_220339257_C_T	Vfaba.Hedin2.R2.1g000715	intron|Vfaba.Hedin2.R2.1g000715||protein_coding
1a	220339263	chr1a_220339263_A_G	Vfaba.Hedin2.R2.1g000715	intron|Vfaba.Hedin2.R2.1g000715||protein_coding
1a	220339498	chr1a_220339498_C_T	Vfaba.Hedin2.R2.1g000715	intron|Vfaba.Hedin2.R2.1g000715||protein_coding
1a	220339514	chr1a_220339514_A_T	Vfaba.Hedin2.R2.1g000715	intron|Vfaba.Hedin2.R2.1g000715||protein_coding
1a	220339529	chr1a_220339529_C_T	Vfaba.Hedin2.R2.1g000715	intron|Vfaba.Hedin2.R2.1g000715||protein_coding
1a	220339557	chr1a_220339557_T_C	Vfaba.Hedin2.R2.1g000715	intron|Vfaba.Hedin2.R2.1g000715||protein_coding
1a	220339673	chr1a_220339673_C_T	Vfaba.Hedin2.R2.1g000715	intron|Vfaba.Hedin2.R2.1g000715||protein_coding
1a	220339783	chr1a_220339783_C_T	Vfaba.Hedin2.R2.1g000715	intron|Vfaba.Hedin2.R2.1g000715||protein_coding
1a	220339907	chr1a_220339907_A_C	Vfaba.Hedin2.R2.1g000715	intron|Vfaba.Hedin2.R2.1g000715||protein_coding
1a	220339965	chr1a_220339965_C_T	Vfaba.Hedin2.R2.1g000715	intron|Vfaba.Hedin2.R2.1g000715||protein_coding
1a	220340134	chr1a_220340134_T_C	Vfaba.Hedin2.R2.1g000715	intron|Vfaba.Hedin2.R2.1g000715||protein_coding
1a	220340379	chr1a_220340379_A_C	Vfaba.Hedin2.R2.1g000715	intron|Vfaba.Hedin2.R2.1g000715||protein_coding
1a	220340816	chr1a_220340816_C_T	Vfaba.Hedin2.R2.1g000715	intron|Vfaba.Hedin2.R2.1g000715||protein_coding
1a	220340855	chr1a_220340855_C_T	Vfaba.Hedin2.R2.1g000715	intron|Vfaba.Hedin2.R2.1g000715||protein_coding
1a	220340870	chr1a_220340870_T_C	Vfaba.Hedin2.R2.1g000715	intron|Vfaba.Hedin2.R2.1g000715||protein_coding
1a	220340892	chr1a_220340892_T_A	Vfaba.Hedin2.R2.1g000715	intron|Vfaba.Hedin2.R2.1g000715||protein_coding
1a	220340906	chr1a_220340906_C_T	Vfaba.Hedin2.R2.1g000715	intron|Vfaba.Hedin2.R2.1g000715||protein_coding
1a	220341067	chr1a_220341067_T_C	Vfaba.Hedin2.R2.1g000715	intron|Vfaba.Hedin2.R2.1g000715||protein_coding
1a	220341081	chr1a_220341081_C_T	Vfaba.Hedin2.R2.1g000715	intron|Vfaba.Hedin2.R2.1g000715||protein_coding
1a	220341083	chr1a_220341083_G_T	Vfaba.Hedin2.R2.1g000715	intron|Vfaba.Hedin2.R2.1g000715||protein_coding
1a	220341115	chr1a_220341115_T_C	Vfaba.Hedin2.R2.1g000715	intron|Vfaba.Hedin2.R2.1g000715||protein_coding
1a	220341238	chr1a_220341238_A_G	Vfaba.Hedin2.R2.1g000715	intron|Vfaba.Hedin2.R2.1g000715||protein_coding
1a	220341283	chr1a_220341283_G_A	Vfaba.Hedin2.R2.1g000715	intron|Vfaba.Hedin2.R2.1g000715||protein_coding
1a	220341386	chr1a_220341386_T_C	Vfaba.Hedin2.R2.1g000715	intron|Vfaba.Hedin2.R2.1g000715||protein_coding
1a	220341537	chr1a_220341537_T_C	Vfaba.Hedin2.R2.1g000715	intron|Vfaba.Hedin2.R2.1g000715||protein_coding
1a	220341563	chr1a_220341563_C_T	Vfaba.Hedin2.R2.1g000715	intron|Vfaba.Hedin2.R2.1g000715||protein_coding
1a	220341612	chr1a_220341612_T_C	Vfaba.Hedin2.R2.1g000715	intron|Vfaba.Hedin2.R2.1g000715||protein_coding
1a	220341741	chr1a_220341741_C_G	Vfaba.Hedin2.R2.1g000715	intron|Vfaba.Hedin2.R2.1g000715||protein_coding
1a	220342011	chr1a_220342011_T_C	Vfaba.Hedin2.R2.1g000715	intron|Vfaba.Hedin2.R2.1g000715||protein_coding
1a	220342079	chr1a_220342079_C_T	Vfaba.Hedin2.R2.1g000715	intron|Vfaba.Hedin2.R2.1g000715||protein_coding
1a	220342159	chr1a_220342159_C_T	Vfaba.Hedin2.R2.1g000715	intron|Vfaba.Hedin2.R2.1g000715||protein_coding
1a	220342206	chr1a_220342206_T_C	Vfaba.Hedin2.R2.1g000715	intron|Vfaba.Hedin2.R2.1g000715||protein_coding
1a	220342807	chr1a_220342807_T_G	Vfaba.Hedin2.R2.1g000715	intron|Vfaba.Hedin2.R2.1g000715||protein_coding
1a	220342879	chr1a_220342879_T_C	Vfaba.Hedin2.R2.1g000715	intron|Vfaba.Hedin2.R2.1g000715||protein_coding
1a	220343175	chr1a_220343175_C_T	Vfaba.Hedin2.R2.1g000715	synonymous|Vfaba.Hedin2.R2.1g000715|Vfaba.Hedin2.R2.1g000715.1|protein_coding|-|258Q|220343175C>T
1a	220343240	chr1a_220343240_A_G	Vfaba.Hedin2.R2.1g000715	intron|Vfaba.Hedin2.R2.1g000715||protein_coding
1a	220343442	chr1a_220343442_A_G	Vfaba.Hedin2.R2.1g000715	intron|Vfaba.Hedin2.R2.1g000715||protein_coding
1a	220343591	chr1a_220343591_A_T	Vfaba.Hedin2.R2.1g000715	intron|Vfaba.Hedin2.R2.1g000715||protein_coding
1a	220343622	chr1a_220343622_G_A	Vfaba.Hedin2.R2.1g000715	intron|Vfaba.Hedin2.R2.1g000715||protein_coding
1a	220343676	chr1a_220343676_A_G	Vfaba.Hedin2.R2.1g000715	intron|Vfaba.Hedin2.R2.1g000715||protein_coding
1a	220344140	chr1a_220344140_G_T	Vfaba.Hedin2.R2.1g000715	intron|Vfaba.Hedin2.R2.1g000715||protein_coding
1a	220344150	chr1a_220344150_G_T	Vfaba.Hedin2.R2.1g000715	intron|Vfaba.Hedin2.R2.1g000715||protein_coding
1a	220344158	chr1a_220344158_G_A	Vfaba.Hedin2.R2.1g000715	intron|Vfaba.Hedin2.R2.1g000715||protein_coding
1a	220344221	chr1a_220344221_G_A	Vfaba.Hedin2.R2.1g000715	synonymous|Vfaba.Hedin2.R2.1g000715|Vfaba.Hedin2.R2.1g000715.1|protein_coding|-|98N|220344221G>A
1a	220344691	chr1a_220344691_G_A	Vfaba.Hedin2.R2.1g000715	intron|Vfaba.Hedin2.R2.1g000715||protein_coding
1a	220344744	chr1a_220344744_A_G	Vfaba.Hedin2.R2.1g000715	intron|Vfaba.Hedin2.R2.1g000715||protein_coding
1a	220345017	chr1a_220345017_A_T	Vfaba.Hedin2.R2.1g000715	intron|Vfaba.Hedin2.R2.1g000715||protein_coding
1a	220345026	chr1a_220345026_G_C	Vfaba.Hedin2.R2.1g000715	intron|Vfaba.Hedin2.R2.1g000715||protein_coding
1a	220345100	chr1a_220345100_A_G	Vfaba.Hedin2.R2.1g000715	intron|Vfaba.Hedin2.R2.1g000715||protein_coding
1a	338429285	chr1a_338429285_C_A	Vfaba.Hedin2.R2.1g001071	missense|Vfaba.Hedin2.R2.1g001071|Vfaba.Hedin2.R2.1g001071.1|protein_coding|-|278E>278D|338429285C>A
1a	338429294	chr1a_338429294_T_C	Vfaba.Hedin2.R2.1g001071	synonymous|Vfaba.Hedin2.R2.1g001071|Vfaba.Hedin2.R2.1g001071.1|protein_coding|-|275L|338429294T>C
1a	338429347	chr1a_338429347_G_A	Vfaba.Hedin2.R2.1g001071	missense|Vfaba.Hedin2.R2.1g001071|Vfaba.Hedin2.R2.1g001071.1|protein_coding|-|258P>258S|338429347G>A
1a	338429375	chr1a_338429375_T_C	Vfaba.Hedin2.R2.1g001071	synonymous|Vfaba.Hedin2.R2.1g001071|Vfaba.Hedin2.R2.1g001071.1|protein_coding|-|248T|338429375T>C
1a	338429378	chr1a_338429378_T_C	NA	@338429379
1a	338429379	chr1a_338429379_G_T	Vfaba.Hedin2.R2.1g001071	missense|Vfaba.Hedin2.R2.1g001071|Vfaba.Hedin2.R2.1g001071.1|protein_coding|-|247P>247Q|338429378T>C+338429379G>T
1a	338429429	chr1a_338429429_T_C	Vfaba.Hedin2.R2.1g001071	synonymous|Vfaba.Hedin2.R2.1g001071|Vfaba.Hedin2.R2.1g001071.1|protein_coding|-|230P|338429429T>C
1a	338429489	chr1a_338429489_C_A	Vfaba.Hedin2.R2.1g001071	missense|Vfaba.Hedin2.R2.1g001071|Vfaba.Hedin2.R2.1g001071.1|protein_coding|-|210E>210D|338429489C>A
1a	338429543	chr1a_338429543_A_C	Vfaba.Hedin2.R2.1g001071	missense|Vfaba.Hedin2.R2.1g001071|Vfaba.Hedin2.R2.1g001071.1|protein_coding|-|192D>192E|338429543A>C
1a	338429550	chr1a_338429550_G_A	Vfaba.Hedin2.R2.1g001071	missense|Vfaba.Hedin2.R2.1g001071|Vfaba.Hedin2.R2.1g001071.1|protein_coding|-|190T>190I|338429550G>A
1a	338429552	chr1a_338429552_C_T	Vfaba.Hedin2.R2.1g001071	missense|Vfaba.Hedin2.R2.1g001071|Vfaba.Hedin2.R2.1g001071.1|protein_coding|-|189M>189I|338429552C>T
1a	338429590	chr1a_338429590_T_C	Vfaba.Hedin2.R2.1g001071	missense|Vfaba.Hedin2.R2.1g001071|Vfaba.Hedin2.R2.1g001071.1|protein_coding|-|177R>177G|338429590T>C
1a	338429633	chr1a_338429633_G_A	Vfaba.Hedin2.R2.1g001071	synonymous|Vfaba.Hedin2.R2.1g001071|Vfaba.Hedin2.R2.1g001071.1|protein_coding|-|162D|338429633G>A
1a	338429648	chr1a_338429648_A_G	Vfaba.Hedin2.R2.1g001071	synonymous|Vfaba.Hedin2.R2.1g001071|Vfaba.Hedin2.R2.1g001071.1|protein_coding|-|157N|338429648A>G
1a	338429677	chr1a_338429677_T_C	Vfaba.Hedin2.R2.1g001071	missense|Vfaba.Hedin2.R2.1g001071|Vfaba.Hedin2.R2.1g001071.1|protein_coding|-|148R>148G|338429677T>C
1a	338429804	chr1a_338429804_T_C	Vfaba.Hedin2.R2.1g001071	synonymous|Vfaba.Hedin2.R2.1g001071|Vfaba.Hedin2.R2.1g001071.1|protein_coding|-|105E|338429804T>C
1a	338429918	chr1a_338429918_A_C	Vfaba.Hedin2.R2.1g001071	synonymous|Vfaba.Hedin2.R2.1g001071|Vfaba.Hedin2.R2.1g001071.1|protein_coding|-|67T|338429918A>C
1a	338430025	chr1a_338430025_G_A	Vfaba.Hedin2.R2.1g001071	missense|Vfaba.Hedin2.R2.1g001071|Vfaba.Hedin2.R2.1g001071.1|protein_coding|-|32P>32S|338430025G>A
1a	338431808	chr1a_338431808_T_C	Vfaba.Hedin2.R2.1g001072	missense|Vfaba.Hedin2.R2.1g001072|Vfaba.Hedin2.R2.1g001072.1|protein_coding|-|374N>374D|338431808T>C
1a	338432161	chr1a_338432161_G_A	Vfaba.Hedin2.R2.1g001072	splice_region|Vfaba.Hedin2.R2.1g001072|Vfaba.Hedin2.R2.1g001072.2|protein_coding
1a	338432233	chr1a_338432233_C_G	Vfaba.Hedin2.R2.1g001072	intron|Vfaba.Hedin2.R2.1g001072||protein_coding
1a	338432334	chr1a_338432334_T_G	Vfaba.Hedin2.R2.1g001072	intron|Vfaba.Hedin2.R2.1g001072||protein_coding
1a	338432387	chr1a_338432387_T_C	Vfaba.Hedin2.R2.1g001072	intron|Vfaba.Hedin2.R2.1g001072||protein_coding
1a	338432390	chr1a_338432390_C_T	Vfaba.Hedin2.R2.1g001072	intron|Vfaba.Hedin2.R2.1g001072||protein_coding
1a	338432443	chr1a_338432443_C_T	Vfaba.Hedin2.R2.1g001072	splice_region|Vfaba.Hedin2.R2.1g001072|Vfaba.Hedin2.R2.1g001072.1|protein_coding,splice_region|Vfaba.Hedin2.R2.1g001072|Vfaba.Hedin2.R2.1g001072.2|protein_coding,synonymous|Vfaba.Hedin2.R2.1g001072|Vfaba.Hedin2.R2.1g001072.3|protein_coding|-|361E|338432443C>T
1a	338432569	chr1a_338432569_A_G	Vfaba.Hedin2.R2.1g001072	intron|Vfaba.Hedin2.R2.1g001072||protein_coding
1a	338432590	chr1a_338432590_T_C	Vfaba.Hedin2.R2.1g001072	intron|Vfaba.Hedin2.R2.1g001072||protein_coding
1a	338432753	chr1a_338432753_T_G	Vfaba.Hedin2.R2.1g001072	intron|Vfaba.Hedin2.R2.1g001072||protein_coding
1a	338432975	chr1a_338432975_G_A	Vfaba.Hedin2.R2.1g001072	intron|Vfaba.Hedin2.R2.1g001072||protein_coding
1a	338433001	chr1a_338433001_G_A	Vfaba.Hedin2.R2.1g001072	intron|Vfaba.Hedin2.R2.1g001072||protein_coding
1a	338433055	chr1a_338433055_C_T	Vfaba.Hedin2.R2.1g001072	intron|Vfaba.Hedin2.R2.1g001072||protein_coding
1a	338433083	chr1a_338433083_T_C	Vfaba.Hedin2.R2.1g001072	intron|Vfaba.Hedin2.R2.1g001072||protein_coding
1a	338433100	chr1a_338433100_A_T	Vfaba.Hedin2.R2.1g001072	intron|Vfaba.Hedin2.R2.1g001072||protein_coding
1a	338433344	chr1a_338433344_G_C	Vfaba.Hedin2.R2.1g001072	missense|Vfaba.Hedin2.R2.1g001072|Vfaba.Hedin2.R2.1g001072.2|protein_coding|-|269D>269E|338433344G>C,missense|Vfaba.Hedin2.R2.1g001072|Vfaba.Hedin2.R2.1g001072.3|protein_coding|-|270D>270E|338433344G>C,missense|Vfaba.Hedin2.R2.1g001072|Vfaba.Hedin2.R2.1g001072.1|protein_coding|-|270D>270E|338433344G>C
1a	338433440	chr1a_338433440_C_T	Vfaba.Hedin2.R2.1g001072	synonymous|Vfaba.Hedin2.R2.1g001072|Vfaba.Hedin2.R2.1g001072.2|protein_coding|-|237A|338433440C>T,synonymous|Vfaba.Hedin2.R2.1g001072|Vfaba.Hedin2.R2.1g001072.3|protein_coding|-|238A|338433440C>T,synonymous|Vfaba.Hedin2.R2.1g001072|Vfaba.Hedin2.R2.1g001072.1|protein_coding|-|238A|338433440C>T
1a	338433724	chr1a_338433724_T_C	Vfaba.Hedin2.R2.1g001072	intron|Vfaba.Hedin2.R2.1g001072||protein_coding
1a	338433725	chr1a_338433725_C_A	Vfaba.Hedin2.R2.1g001072	intron|Vfaba.Hedin2.R2.1g001072||protein_coding
1a	338433728	chr1a_338433728_T_C	Vfaba.Hedin2.R2.1g001072	intron|Vfaba.Hedin2.R2.1g001072||protein_coding
1a	338433812	chr1a_338433812_C_G	Vfaba.Hedin2.R2.1g001072	intron|Vfaba.Hedin2.R2.1g001072||protein_coding
1a	338433857	chr1a_338433857_A_G	Vfaba.Hedin2.R2.1g001072	intron|Vfaba.Hedin2.R2.1g001072||protein_coding
1a	338433876	chr1a_338433876_G_C	Vfaba.Hedin2.R2.1g001072	intron|Vfaba.Hedin2.R2.1g001072||protein_coding
1a	338433884	chr1a_338433884_A_C	Vfaba.Hedin2.R2.1g001072	intron|Vfaba.Hedin2.R2.1g001072||protein_coding
1a	338433974	chr1a_338433974_G_A	Vfaba.Hedin2.R2.1g001072	intron|Vfaba.Hedin2.R2.1g001072||protein_coding
1a	338434191	chr1a_338434191_A_C	Vfaba.Hedin2.R2.1g001072	intron|Vfaba.Hedin2.R2.1g001072||protein_coding
1a	338434235	chr1a_338434235_C_A	Vfaba.Hedin2.R2.1g001072	intron|Vfaba.Hedin2.R2.1g001072||protein_coding
1a	338434254	chr1a_338434254_A_G	Vfaba.Hedin2.R2.1g001072	intron|Vfaba.Hedin2.R2.1g001072||protein_coding
1a	338434261	chr1a_338434261_C_T	Vfaba.Hedin2.R2.1g001072	intron|Vfaba.Hedin2.R2.1g001072||protein_coding
1a	338434262	chr1a_338434262_A_G	Vfaba.Hedin2.R2.1g001072	intron|Vfaba.Hedin2.R2.1g001072||protein_coding
1a	338434466	chr1a_338434466_A_C	Vfaba.Hedin2.R2.1g001072	intron|Vfaba.Hedin2.R2.1g001072||protein_coding
1a	338434477	chr1a_338434477_C_A	Vfaba.Hedin2.R2.1g001072	intron|Vfaba.Hedin2.R2.1g001072||protein_coding
1a	338434539	chr1a_338434539_C_A	Vfaba.Hedin2.R2.1g001072	intron|Vfaba.Hedin2.R2.1g001072||protein_coding
1a	338434745	chr1a_338434745_A_G	Vfaba.Hedin2.R2.1g001072	synonymous|Vfaba.Hedin2.R2.1g001072|Vfaba.Hedin2.R2.1g001072.2|protein_coding|-|183D|338434745A>G,synonymous|Vfaba.Hedin2.R2.1g001072|Vfaba.Hedin2.R2.1g001072.3|protein_coding|-|184D|338434745A>G,synonymous|Vfaba.Hedin2.R2.1g001072|Vfaba.Hedin2.R2.1g001072.1|protein_coding|-|184D|338434745A>G
1a	338434772	chr1a_338434772_C_T	Vfaba.Hedin2.R2.1g001072	synonymous|Vfaba.Hedin2.R2.1g001072|Vfaba.Hedin2.R2.1g001072.2|protein_coding|-|174L|338434772C>T,synonymous|Vfaba.Hedin2.R2.1g001072|Vfaba.Hedin2.R2.1g001072.3|protein_coding|-|175L|338434772C>T,synonymous|Vfaba.Hedin2.R2.1g001072|Vfaba.Hedin2.R2.1g001072.1|protein_coding|-|175L|338434772C>T
1a	338435224	chr1a_338435224_A_T	Vfaba.Hedin2.R2.1g001072	missense|Vfaba.Hedin2.R2.1g001072|Vfaba.Hedin2.R2.1g001072.2|protein_coding|-|58S>58T|338435224A>T,missense|Vfaba.Hedin2.R2.1g001072|Vfaba.Hedin2.R2.1g001072.3|protein_coding|-|59S>59T|338435224A>T,missense|Vfaba.Hedin2.R2.1g001072|Vfaba.Hedin2.R2.1g001072.1|protein_coding|-|59S>59T|338435224A>T
1a	338435282	chr1a_338435282_G_A	Vfaba.Hedin2.R2.1g001072	synonymous|Vfaba.Hedin2.R2.1g001072|Vfaba.Hedin2.R2.1g001072.2|protein_coding|-|38N|338435282G>A,synonymous|Vfaba.Hedin2.R2.1g001072|Vfaba.Hedin2.R2.1g001072.3|protein_coding|-|39N|338435282G>A,synonymous|Vfaba.Hedin2.R2.1g001072|Vfaba.Hedin2.R2.1g001072.1|protein_coding|-|39N|338435282G>A
1a	338435312	chr1a_338435312_G_A	Vfaba.Hedin2.R2.1g001072	synonymous|Vfaba.Hedin2.R2.1g001072|Vfaba.Hedin2.R2.1g001072.2|protein_coding|-|28T|338435312G>A,synonymous|Vfaba.Hedin2.R2.1g001072|Vfaba.Hedin2.R2.1g001072.3|protein_coding|-|29T|338435312G>A,synonymous|Vfaba.Hedin2.R2.1g001072|Vfaba.Hedin2.R2.1g001072.1|protein_coding|-|29T|338435312G>A
1a	338435355	chr1a_338435355_C_G	Vfaba.Hedin2.R2.1g001072	missense|Vfaba.Hedin2.R2.1g001072|Vfaba.Hedin2.R2.1g001072.2|protein_coding|-|14C>14S|338435355C>G,missense|Vfaba.Hedin2.R2.1g001072|Vfaba.Hedin2.R2.1g001072.3|protein_coding|-|15C>15S|338435355C>G,missense|Vfaba.Hedin2.R2.1g001072|Vfaba.Hedin2.R2.1g001072.1|protein_coding|-|15C>15S|338435355C>G
1a	370297546	chr1a_370297546_T_C	Vfaba.Hedin2.R2.1g001176	synonymous&stop_retained|Vfaba.Hedin2.R2.1g001176|Vfaba.Hedin2.R2.1g001176.1|protein_coding|-|587*|370297546T>C,synonymous&stop_retained|Vfaba.Hedin2.R2.1g001176|Vfaba.Hedin2.R2.1g001176.2|protein_coding|-|589*|370297546T>C
1a	370297818	chr1a_370297818_T_A	Vfaba.Hedin2.R2.1g001176	intron|Vfaba.Hedin2.R2.1g001176||protein_coding
1a	370297829	chr1a_370297829_A_G	Vfaba.Hedin2.R2.1g001176	intron|Vfaba.Hedin2.R2.1g001176||protein_coding
1a	370297961	chr1a_370297961_T_C	Vfaba.Hedin2.R2.1g001176	missense|Vfaba.Hedin2.R2.1g001176|Vfaba.Hedin2.R2.1g001176.1|protein_coding|-|475K>475R|370297961T>C,missense|Vfaba.Hedin2.R2.1g001176|Vfaba.Hedin2.R2.1g001176.2|protein_coding|-|477K>477R|370297961T>C
1a	370298074	chr1a_370298074_C_T	Vfaba.Hedin2.R2.1g001176	synonymous|Vfaba.Hedin2.R2.1g001176|Vfaba.Hedin2.R2.1g001176.1|protein_coding|-|437L|370298074C>T,synonymous|Vfaba.Hedin2.R2.1g001176|Vfaba.Hedin2.R2.1g001176.2|protein_coding|-|439L|370298074C>T
1a	370298324	chr1a_370298324_T_C	Vfaba.Hedin2.R2.1g001176	synonymous|Vfaba.Hedin2.R2.1g001176|Vfaba.Hedin2.R2.1g001176.1|protein_coding|-|389L|370298324T>C,synonymous|Vfaba.Hedin2.R2.1g001176|Vfaba.Hedin2.R2.1g001176.2|protein_coding|-|391L|370298324T>C
1a	370298425	chr1a_370298425_C_T	Vfaba.Hedin2.R2.1g001176	intron|Vfaba.Hedin2.R2.1g001176||protein_coding
1a	370298462	chr1a_370298462_G_T	Vfaba.Hedin2.R2.1g001176	intron|Vfaba.Hedin2.R2.1g001176||protein_coding
1a	370298506	chr1a_370298506_T_A	Vfaba.Hedin2.R2.1g001176	intron|Vfaba.Hedin2.R2.1g001176||protein_coding
1a	370298518	chr1a_370298518_G_A	Vfaba.Hedin2.R2.1g001176	intron|Vfaba.Hedin2.R2.1g001176||protein_coding
1a	370298619	chr1a_370298619_A_T	Vfaba.Hedin2.R2.1g001176	intron|Vfaba.Hedin2.R2.1g001176||protein_coding
1a	370298796	chr1a_370298796_C_T	Vfaba.Hedin2.R2.1g001176	synonymous|Vfaba.Hedin2.R2.1g001176|Vfaba.Hedin2.R2.1g001176.1|protein_coding|-|339K|370298796C>T,synonymous|Vfaba.Hedin2.R2.1g001176|Vfaba.Hedin2.R2.1g001176.2|protein_coding|-|341K|370298796C>T
1a	370298989	chr1a_370298989_A_T	Vfaba.Hedin2.R2.1g001176	splice_region|Vfaba.Hedin2.R2.1g001176|Vfaba.Hedin2.R2.1g001176.1|protein_coding,splice_region|Vfaba.Hedin2.R2.1g001176|Vfaba.Hedin2.R2.1g001176.2|protein_coding
1a	370298993	chr1a_370298993_C_T	Vfaba.Hedin2.R2.1g001176	intron|Vfaba.Hedin2.R2.1g001176||protein_coding
1a	370299061	chr1a_370299061_C_T	Vfaba.Hedin2.R2.1g001176	intron|Vfaba.Hedin2.R2.1g001176||protein_coding
1a	370299123	chr1a_370299123_C_T	Vfaba.Hedin2.R2.1g001176	intron|Vfaba.Hedin2.R2.1g001176||protein_coding
1a	370299374	chr1a_370299374_C_T	Vfaba.Hedin2.R2.1g001176	missense|Vfaba.Hedin2.R2.1g001176|Vfaba.Hedin2.R2.1g001176.1|protein_coding|-|223M>223I|370299374C>T,missense|Vfaba.Hedin2.R2.1g001176|Vfaba.Hedin2.R2.1g001176.2|protein_coding|-|225M>225I|370299374C>T
1a	370299506	chr1a_370299506_T_G	Vfaba.Hedin2.R2.1g001176	missense|Vfaba.Hedin2.R2.1g001176|Vfaba.Hedin2.R2.1g001176.1|protein_coding|-|179K>179N|370299506T>G,missense|Vfaba.Hedin2.R2.1g001176|Vfaba.Hedin2.R2.1g001176.2|protein_coding|-|181K>181N|370299506T>G
1a	370299560	chr1a_370299560_T_C	Vfaba.Hedin2.R2.1g001176	synonymous|Vfaba.Hedin2.R2.1g001176|Vfaba.Hedin2.R2.1g001176.1|protein_coding|-|161S|370299560T>C,synonymous|Vfaba.Hedin2.R2.1g001176|Vfaba.Hedin2.R2.1g001176.2|protein_coding|-|163S|370299560T>C
1a	370299614	chr1a_370299614_C_T	Vfaba.Hedin2.R2.1g001176	synonymous|Vfaba.Hedin2.R2.1g001176|Vfaba.Hedin2.R2.1g001176.1|protein_coding|-|143R|370299614C>T,synonymous|Vfaba.Hedin2.R2.1g001176|Vfaba.Hedin2.R2.1g001176.2|protein_coding|-|145R|370299614C>T
1a	370299620	chr1a_370299620_A_T	Vfaba.Hedin2.R2.1g001176	synonymous|Vfaba.Hedin2.R2.1g001176|Vfaba.Hedin2.R2.1g001176.1|protein_coding|-|141G|370299620A>T,synonymous|Vfaba.Hedin2.R2.1g001176|Vfaba.Hedin2.R2.1g001176.2|protein_coding|-|143G|370299620A>T
1a	370299782	chr1a_370299782_T_C	Vfaba.Hedin2.R2.1g001176	splice_region|Vfaba.Hedin2.R2.1g001176|Vfaba.Hedin2.R2.1g001176.1|protein_coding,splice_region|Vfaba.Hedin2.R2.1g001176|Vfaba.Hedin2.R2.1g001176.2|protein_coding
1a	370299806	chr1a_370299806_G_T	Vfaba.Hedin2.R2.1g001176	intron|Vfaba.Hedin2.R2.1g001176||protein_coding
1a	370299820	chr1a_370299820_A_G	Vfaba.Hedin2.R2.1g001176	intron|Vfaba.Hedin2.R2.1g001176||protein_coding
1a	370299924	chr1a_370299924_T_A	Vfaba.Hedin2.R2.1g001176	synonymous|Vfaba.Hedin2.R2.1g001176|Vfaba.Hedin2.R2.1g001176.1|protein_coding|-|68P|370299924T>A,synonymous|Vfaba.Hedin2.R2.1g001176|Vfaba.Hedin2.R2.1g001176.2|protein_coding|-|70P|370299924T>A
1a	370299965	chr1a_370299965_A_T	Vfaba.Hedin2.R2.1g001176	intron|Vfaba.Hedin2.R2.1g001176||protein_coding
1a	370299985	chr1a_370299985_A_C	Vfaba.Hedin2.R2.1g001176	intron|Vfaba.Hedin2.R2.1g001176||protein_coding
1a	370300035	chr1a_370300035_G_T	Vfaba.Hedin2.R2.1g001176	intron|Vfaba.Hedin2.R2.1g001176||protein_coding
1a	370300053	chr1a_370300053_G_A	Vfaba.Hedin2.R2.1g001176	intron|Vfaba.Hedin2.R2.1g001176||protein_coding
1a	370300059	chr1a_370300059_G_A	Vfaba.Hedin2.R2.1g001176	intron|Vfaba.Hedin2.R2.1g001176||protein_coding
1a	370300062	chr1a_370300062_T_C	Vfaba.Hedin2.R2.1g001176	intron|Vfaba.Hedin2.R2.1g001176||protein_coding
1a	370300065	chr1a_370300065_C_A	Vfaba.Hedin2.R2.1g001176	intron|Vfaba.Hedin2.R2.1g001176||protein_coding
1a	370300080	chr1a_370300080_T_C	Vfaba.Hedin2.R2.1g001176	intron|Vfaba.Hedin2.R2.1g001176||protein_coding
1a	370300082	chr1a_370300082_A_G	Vfaba.Hedin2.R2.1g001176	intron|Vfaba.Hedin2.R2.1g001176||protein_coding
1a	370300085	chr1a_370300085_A_G	Vfaba.Hedin2.R2.1g001176	intron|Vfaba.Hedin2.R2.1g001176||protein_coding
1a	370300106	chr1a_370300106_C_T	Vfaba.Hedin2.R2.1g001176	intron|Vfaba.Hedin2.R2.1g001176||protein_coding
1a	370300112	chr1a_370300112_G_A	Vfaba.Hedin2.R2.1g001176	intron|Vfaba.Hedin2.R2.1g001176||protein_coding
1a	370300113	chr1a_370300113_G_A	Vfaba.Hedin2.R2.1g001176	intron|Vfaba.Hedin2.R2.1g001176||protein_coding
1a	370300129	chr1a_370300129_G_A	Vfaba.Hedin2.R2.1g001176	intron|Vfaba.Hedin2.R2.1g001176||protein_coding
1a	370300150	chr1a_370300150_G_A	Vfaba.Hedin2.R2.1g001176	intron|Vfaba.Hedin2.R2.1g001176||protein_coding
1a	370300154	chr1a_370300154_C_T	Vfaba.Hedin2.R2.1g001176	intron|Vfaba.Hedin2.R2.1g001176||protein_coding
1a	370300162	chr1a_370300162_G_C	Vfaba.Hedin2.R2.1g001176	intron|Vfaba.Hedin2.R2.1g001176||protein_coding
1a	370300174	chr1a_370300174_G_A	Vfaba.Hedin2.R2.1g001176	intron|Vfaba.Hedin2.R2.1g001176||protein_coding
1a	370300181	chr1a_370300181_C_A	Vfaba.Hedin2.R2.1g001176	intron|Vfaba.Hedin2.R2.1g001176||protein_coding
1a	370300182	chr1a_370300182_G_A	Vfaba.Hedin2.R2.1g001176	intron|Vfaba.Hedin2.R2.1g001176||protein_coding
1a	370300185	chr1a_370300185_T_C	Vfaba.Hedin2.R2.1g001176	intron|Vfaba.Hedin2.R2.1g001176||protein_coding
1a	370300194	chr1a_370300194_A_G	Vfaba.Hedin2.R2.1g001176	intron|Vfaba.Hedin2.R2.1g001176||protein_coding
1a	370300196	chr1a_370300196_T_C	Vfaba.Hedin2.R2.1g001176	intron|Vfaba.Hedin2.R2.1g001176||protein_coding
1a	370300204	chr1a_370300204_G_A	Vfaba.Hedin2.R2.1g001176	intron|Vfaba.Hedin2.R2.1g001176||protein_coding
1a	370300267	chr1a_370300267_C_T	Vfaba.Hedin2.R2.1g001176	intron|Vfaba.Hedin2.R2.1g001176||protein_coding
1a	370300367	chr1a_370300367_C_T	Vfaba.Hedin2.R2.1g001176	intron|Vfaba.Hedin2.R2.1g001176||protein_coding
1a	370300454	chr1a_370300454_G_T	Vfaba.Hedin2.R2.1g001176	intron|Vfaba.Hedin2.R2.1g001176||protein_coding
1a	370300508	chr1a_370300508_C_A	Vfaba.Hedin2.R2.1g001176	intron|Vfaba.Hedin2.R2.1g001176||protein_coding
1a	370300611	chr1a_370300611_A_T	Vfaba.Hedin2.R2.1g001176	intron|Vfaba.Hedin2.R2.1g001176||protein_coding
1a	370300693	chr1a_370300693_A_C	Vfaba.Hedin2.R2.1g001176	intron|Vfaba.Hedin2.R2.1g001176||protein_coding
1a	370300718	chr1a_370300718_A_T	Vfaba.Hedin2.R2.1g001176	intron|Vfaba.Hedin2.R2.1g001176||protein_coding
1a	370300740	chr1a_370300740_T_G	Vfaba.Hedin2.R2.1g001176	intron|Vfaba.Hedin2.R2.1g001176||protein_coding
1a	370300787	chr1a_370300787_A_T	Vfaba.Hedin2.R2.1g001176	intron|Vfaba.Hedin2.R2.1g001176||protein_coding
1a	370300842	chr1a_370300842_G_C	Vfaba.Hedin2.R2.1g001176	missense|Vfaba.Hedin2.R2.1g001176|Vfaba.Hedin2.R2.1g001176.1|protein_coding|-|59A>59G|370300842G>C,missense|Vfaba.Hedin2.R2.1g001176|Vfaba.Hedin2.R2.1g001176.2|protein_coding|-|61A>61G|370300842G>C
1a	370300861	chr1a_370300861_C_T	Vfaba.Hedin2.R2.1g001176	missense|Vfaba.Hedin2.R2.1g001176|Vfaba.Hedin2.R2.1g001176.1|protein_coding|-|53A>53T|370300861C>T,missense|Vfaba.Hedin2.R2.1g001176|Vfaba.Hedin2.R2.1g001176.2|protein_coding|-|55A>55T|370300861C>T
1a	370300863	chr1a_370300863_A_G	Vfaba.Hedin2.R2.1g001176	missense|Vfaba.Hedin2.R2.1g001176|Vfaba.Hedin2.R2.1g001176.1|protein_coding|-|52V>52A|370300863A>G,missense|Vfaba.Hedin2.R2.1g001176|Vfaba.Hedin2.R2.1g001176.2|protein_coding|-|54V>54A|370300863A>G
1a	370301006	chr1a_370301006_G_A	Vfaba.Hedin2.R2.1g001176	synonymous|Vfaba.Hedin2.R2.1g001176|Vfaba.Hedin2.R2.1g001176.1|protein_coding|-|4N|370301006G>A,synonymous|Vfaba.Hedin2.R2.1g001176|Vfaba.Hedin2.R2.1g001176.2|protein_coding|-|6N|370301006G>A
1a	388405092	chr1a_388405092_G_A	Vfaba.Hedin2.R2.1g001240	synonymous|Vfaba.Hedin2.R2.1g001240|Vfaba.Hedin2.R2.1g001240.1|protein_coding|+|24P|388405092G>A,synonymous|Vfaba.Hedin2.R2.1g001240|Vfaba.Hedin2.R2.1g001240.2|protein_coding|+|12P|388405092G>A
1a	388405131	chr1a_388405131_G_A	Vfaba.Hedin2.R2.1g001240	synonymous|Vfaba.Hedin2.R2.1g001240|Vfaba.Hedin2.R2.1g001240.1|protein_coding|+|37K|388405131G>A,synonymous|Vfaba.Hedin2.R2.1g001240|Vfaba.Hedin2.R2.1g001240.2|protein_coding|+|25K|388405131G>A
1a	388405152	chr1a_388405152_T_C	Vfaba.Hedin2.R2.1g001240	synonymous|Vfaba.Hedin2.R2.1g001240|Vfaba.Hedin2.R2.1g001240.1|protein_coding|+|44V|388405152T>C,synonymous|Vfaba.Hedin2.R2.1g001240|Vfaba.Hedin2.R2.1g001240.2|protein_coding|+|32V|388405152T>C
1a	388405169	chr1a_388405169_T_C	Vfaba.Hedin2.R2.1g001240	missense|Vfaba.Hedin2.R2.1g001240|Vfaba.Hedin2.R2.1g001240.1|protein_coding|+|50V>50A|388405169T>C,missense|Vfaba.Hedin2.R2.1g001240|Vfaba.Hedin2.R2.1g001240.2|protein_coding|+|38V>38A|388405169T>C
1a	388405171	chr1a_388405171_A_G	Vfaba.Hedin2.R2.1g001240	missense|Vfaba.Hedin2.R2.1g001240|Vfaba.Hedin2.R2.1g001240.1|protein_coding|+|51M>51V|388405171A>G,missense|Vfaba.Hedin2.R2.1g001240|Vfaba.Hedin2.R2.1g001240.2|protein_coding|+|39M>39V|388405171A>G
1a	388405178	chr1a_388405178_C_T	Vfaba.Hedin2.R2.1g001240	missense|Vfaba.Hedin2.R2.1g001240|Vfaba.Hedin2.R2.1g001240.1|protein_coding|+|53A>53V|388405178C>T,missense|Vfaba.Hedin2.R2.1g001240|Vfaba.Hedin2.R2.1g001240.2|protein_coding|+|41A>41V|388405178C>T
1a	388405186	chr1a_388405186_C_T	Vfaba.Hedin2.R2.1g001240	missense|Vfaba.Hedin2.R2.1g001240|Vfaba.Hedin2.R2.1g001240.1|protein_coding|+|56L>56F|388405186C>T,missense|Vfaba.Hedin2.R2.1g001240|Vfaba.Hedin2.R2.1g001240.2|protein_coding|+|44L>44F|388405186C>T
1a	388405194	chr1a_388405194_T_G	Vfaba.Hedin2.R2.1g001240	synonymous|Vfaba.Hedin2.R2.1g001240|Vfaba.Hedin2.R2.1g001240.1|protein_coding|+|58S|388405194T>G,synonymous|Vfaba.Hedin2.R2.1g001240|Vfaba.Hedin2.R2.1g001240.2|protein_coding|+|46S|388405194T>G
1a	388405227	chr1a_388405227_T_C	Vfaba.Hedin2.R2.1g001240	synonymous|Vfaba.Hedin2.R2.1g001240|Vfaba.Hedin2.R2.1g001240.1|protein_coding|+|69R|388405227T>C,synonymous|Vfaba.Hedin2.R2.1g001240|Vfaba.Hedin2.R2.1g001240.2|protein_coding|+|57R|388405227T>C
1a	388405234	chr1a_388405234_G_A	Vfaba.Hedin2.R2.1g001240	missense|Vfaba.Hedin2.R2.1g001240|Vfaba.Hedin2.R2.1g001240.1|protein_coding|+|72G>72K|388405234G>A+388405235G>A,missense|Vfaba.Hedin2.R2.1g001240|Vfaba.Hedin2.R2.1g001240.1|protein_coding|+|72G>72R|388405234G>A,missense|Vfaba.Hedin2.R2.1g001240|Vfaba.Hedin2.R2.1g001240.2|protein_coding|+|60G>60K|388405234G>A+388405235G>A,missense|Vfaba.Hedin2.R2.1g001240|Vfaba.Hedin2.R2.1g001240.2|protein_coding|…
1a	388405235	chr1a_388405235_G_A	NA	@388405234
1a	388405285	chr1a_388405285_C_T	Vfaba.Hedin2.R2.1g001240	synonymous|Vfaba.Hedin2.R2.1g001240|Vfaba.Hedin2.R2.1g001240.1|protein_coding|+|89L|388405285C>T,synonymous|Vfaba.Hedin2.R2.1g001240|Vfaba.Hedin2.R2.1g001240.2|protein_coding|+|77L|388405285C>T
1a	388405327	chr1a_388405327_T_A	Vfaba.Hedin2.R2.1g001240	intron|Vfaba.Hedin2.R2.1g001240||protein_coding
1a	388405348	chr1a_388405348_T_G	Vfaba.Hedin2.R2.1g001240	intron|Vfaba.Hedin2.R2.1g001240||protein_coding
1a	388405358	chr1a_388405358_A_G	Vfaba.Hedin2.R2.1g001240	intron|Vfaba.Hedin2.R2.1g001240||protein_coding
1a	388405388	chr1a_388405388_G_T	Vfaba.Hedin2.R2.1g001240	splice_region|Vfaba.Hedin2.R2.1g001240|Vfaba.Hedin2.R2.1g001240.1|protein_coding,splice_region|Vfaba.Hedin2.R2.1g001240|Vfaba.Hedin2.R2.1g001240.2|protein_coding,missense|Vfaba.Hedin2.R2.1g001240|Vfaba.Hedin2.R2.1g001240.1|protein_coding|+|96G>96V|388405388G>T,missense|Vfaba.Hedin2.R2.1g001240|Vfaba.Hedin2.R2.1g001240.2|protein_coding|+|84G>84V|388405388G>T
1a	388405450	chr1a_388405450_G_A	Vfaba.Hedin2.R2.1g001240	missense|Vfaba.Hedin2.R2.1g001240|Vfaba.Hedin2.R2.1g001240.1|protein_coding|+|117V>117I|388405450G>A,missense|Vfaba.Hedin2.R2.1g001240|Vfaba.Hedin2.R2.1g001240.2|protein_coding|+|105V>105I|388405450G>A
1a	388405497	chr1a_388405497_A_T	Vfaba.Hedin2.R2.1g001240	missense|Vfaba.Hedin2.R2.1g001240|Vfaba.Hedin2.R2.1g001240.1|protein_coding|+|132L>132F|388405497A>T,missense|Vfaba.Hedin2.R2.1g001240|Vfaba.Hedin2.R2.1g001240.2|protein_coding|+|120L>120F|388405497A>T
1a	388405517	chr1a_388405517_G_C	Vfaba.Hedin2.R2.1g001240	missense|Vfaba.Hedin2.R2.1g001240|Vfaba.Hedin2.R2.1g001240.1|protein_coding|+|139S>139T|388405517G>C,missense|Vfaba.Hedin2.R2.1g001240|Vfaba.Hedin2.R2.1g001240.2|protein_coding|+|127S>127T|388405517G>C
1a	398372244	chr1a_398372244_A_T	Vfaba.Hedin2.R2.1g001259	intron|Vfaba.Hedin2.R2.1g001259||protein_coding
1a	398372330	chr1a_398372330_C_T	Vfaba.Hedin2.R2.1g001259	intron|Vfaba.Hedin2.R2.1g001259||protein_coding
1a	398372434	chr1a_398372434_T_C	Vfaba.Hedin2.R2.1g001259	intron|Vfaba.Hedin2.R2.1g001259||protein_coding
1a	398373027	chr1a_398373027_T_C	Vfaba.Hedin2.R2.1g001259	intron|Vfaba.Hedin2.R2.1g001259||protein_coding
1a	398373043	chr1a_398373043_T_C	Vfaba.Hedin2.R2.1g001259	intron|Vfaba.Hedin2.R2.1g001259||protein_coding
1a	398373246	chr1a_398373246_C_T	Vfaba.Hedin2.R2.1g001259	synonymous|Vfaba.Hedin2.R2.1g001259|Vfaba.Hedin2.R2.1g001259.1|protein_coding|-|702L|398373246C>T
1a	398373418	chr1a_398373418_A_G	Vfaba.Hedin2.R2.1g001259	missense|Vfaba.Hedin2.R2.1g001259|Vfaba.Hedin2.R2.1g001259.1|protein_coding|-|645L>645S|398373418A>G
1a	398373641	chr1a_398373641_T_C	Vfaba.Hedin2.R2.1g001259	missense|Vfaba.Hedin2.R2.1g001259|Vfaba.Hedin2.R2.1g001259.1|protein_coding|-|571T>571A|398373641T>C
1a	398373738	chr1a_398373738_A_G	Vfaba.Hedin2.R2.1g001259	intron|Vfaba.Hedin2.R2.1g001259||protein_coding
1a	398373798	chr1a_398373798_C_T	Vfaba.Hedin2.R2.1g001259	intron|Vfaba.Hedin2.R2.1g001259||protein_coding
1a	398374037	chr1a_398374037_G_A	Vfaba.Hedin2.R2.1g001259	intron|Vfaba.Hedin2.R2.1g001259||protein_coding
1a	398374060	chr1a_398374060_T_C	Vfaba.Hedin2.R2.1g001259	intron|Vfaba.Hedin2.R2.1g001259||protein_coding
1a	398374070	chr1a_398374070_G_A	Vfaba.Hedin2.R2.1g001259	intron|Vfaba.Hedin2.R2.1g001259||protein_coding
1a	398374096	chr1a_398374096_G_A	Vfaba.Hedin2.R2.1g001259	intron|Vfaba.Hedin2.R2.1g001259||protein_coding
1a	398374175	chr1a_398374175_A_C	Vfaba.Hedin2.R2.1g001259	intron|Vfaba.Hedin2.R2.1g001259||protein_coding
1a	398374437	chr1a_398374437_A_C	Vfaba.Hedin2.R2.1g001259	intron|Vfaba.Hedin2.R2.1g001259||protein_coding
1a	398374500	chr1a_398374500_A_G	Vfaba.Hedin2.R2.1g001259	intron|Vfaba.Hedin2.R2.1g001259||protein_coding
1a	398374627	chr1a_398374627_G_A	Vfaba.Hedin2.R2.1g001259	intron|Vfaba.Hedin2.R2.1g001259||protein_coding
1a	398374666	chr1a_398374666_G_A	Vfaba.Hedin2.R2.1g001259	intron|Vfaba.Hedin2.R2.1g001259||protein_coding
1a	398374713	chr1a_398374713_C_T	Vfaba.Hedin2.R2.1g001259	intron|Vfaba.Hedin2.R2.1g001259||protein_coding
1a	398374747	chr1a_398374747_C_G	Vfaba.Hedin2.R2.1g001259	intron|Vfaba.Hedin2.R2.1g001259||protein_coding
1a	398374819	chr1a_398374819_A_G	Vfaba.Hedin2.R2.1g001259	intron|Vfaba.Hedin2.R2.1g001259||protein_coding
1a	398374854	chr1a_398374854_T_C	Vfaba.Hedin2.R2.1g001259	intron|Vfaba.Hedin2.R2.1g001259||protein_coding
1a	398374925	chr1a_398374925_C_A	Vfaba.Hedin2.R2.1g001259	intron|Vfaba.Hedin2.R2.1g001259||protein_coding
1a	398374974	chr1a_398374974_G_A	Vfaba.Hedin2.R2.1g001259	intron|Vfaba.Hedin2.R2.1g001259||protein_coding
1a	398375021	chr1a_398375021_A_G	Vfaba.Hedin2.R2.1g001259	synonymous|Vfaba.Hedin2.R2.1g001259|Vfaba.Hedin2.R2.1g001259.1|protein_coding|-|550A|398375021A>G
1a	398375148	chr1a_398375148_A_G	Vfaba.Hedin2.R2.1g001259	intron|Vfaba.Hedin2.R2.1g001259||protein_coding
1a	398375199	chr1a_398375199_A_C	Vfaba.Hedin2.R2.1g001259	intron|Vfaba.Hedin2.R2.1g001259||protein_coding
1a	398375370	chr1a_398375370_T_C	Vfaba.Hedin2.R2.1g001259	synonymous|Vfaba.Hedin2.R2.1g001259|Vfaba.Hedin2.R2.1g001259.1|protein_coding|-|476L|398375370T>C
1a	398375690	chr1a_398375690_C_A	Vfaba.Hedin2.R2.1g001259	intron|Vfaba.Hedin2.R2.1g001259||protein_coding
1a	398375755	chr1a_398375755_A_G	Vfaba.Hedin2.R2.1g001259	intron|Vfaba.Hedin2.R2.1g001259||protein_coding
1a	398375938	chr1a_398375938_C_T	Vfaba.Hedin2.R2.1g001259	intron|Vfaba.Hedin2.R2.1g001259||protein_coding
1a	398376092	chr1a_398376092_A_G	Vfaba.Hedin2.R2.1g001259	intron|Vfaba.Hedin2.R2.1g001259||protein_coding
1a	398376136	chr1a_398376136_T_C	Vfaba.Hedin2.R2.1g001259	intron|Vfaba.Hedin2.R2.1g001259||protein_coding
1a	398376169	chr1a_398376169_T_C	Vfaba.Hedin2.R2.1g001259	intron|Vfaba.Hedin2.R2.1g001259||protein_coding
1a	398376212	chr1a_398376212_G_A	Vfaba.Hedin2.R2.1g001259	intron|Vfaba.Hedin2.R2.1g001259||protein_coding
1a	398376235	chr1a_398376235_A_G	Vfaba.Hedin2.R2.1g001259	intron|Vfaba.Hedin2.R2.1g001259||protein_coding
1a	398376629	chr1a_398376629_T_A	Vfaba.Hedin2.R2.1g001259	intron|Vfaba.Hedin2.R2.1g001259||protein_coding
1a	398376717	chr1a_398376717_T_G	Vfaba.Hedin2.R2.1g001259	intron|Vfaba.Hedin2.R2.1g001259||protein_coding
1a	398376720	chr1a_398376720_A_T	Vfaba.Hedin2.R2.1g001259	intron|Vfaba.Hedin2.R2.1g001259||protein_coding
1a	398377249	chr1a_398377249_G_A	Vfaba.Hedin2.R2.1g001259	synonymous|Vfaba.Hedin2.R2.1g001259|Vfaba.Hedin2.R2.1g001259.1|protein_coding|-|375D|398377249G>A
1a	398377821	chr1a_398377821_C_A	Vfaba.Hedin2.R2.1g001259	missense|Vfaba.Hedin2.R2.1g001259|Vfaba.Hedin2.R2.1g001259.1|protein_coding|-|265G>265V|398377821C>A
1a	398378008	chr1a_398378008_A_G	Vfaba.Hedin2.R2.1g001259	intron|Vfaba.Hedin2.R2.1g001259||protein_coding
1a	398378350	chr1a_398378350_A_G	Vfaba.Hedin2.R2.1g001259	intron|Vfaba.Hedin2.R2.1g001259||protein_coding
1a	398378392	chr1a_398378392_A_G	Vfaba.Hedin2.R2.1g001259	intron|Vfaba.Hedin2.R2.1g001259||protein_coding
1a	398378626	chr1a_398378626_G_A	Vfaba.Hedin2.R2.1g001259	intron|Vfaba.Hedin2.R2.1g001259||protein_coding
1a	398378720	chr1a_398378720_T_A	Vfaba.Hedin2.R2.1g001259	intron|Vfaba.Hedin2.R2.1g001259||protein_coding
1a	398379319	chr1a_398379319_A_T	Vfaba.Hedin2.R2.1g001259	intron|Vfaba.Hedin2.R2.1g001259||protein_coding
1a	398379325	chr1a_398379325_A_T	Vfaba.Hedin2.R2.1g001259	intron|Vfaba.Hedin2.R2.1g001259||protein_coding
1a	398379328	chr1a_398379328_A_T	Vfaba.Hedin2.R2.1g001259	intron|Vfaba.Hedin2.R2.1g001259||protein_coding
1a	398379339	chr1a_398379339_C_T	Vfaba.Hedin2.R2.1g001259	intron|Vfaba.Hedin2.R2.1g001259||protein_coding
1a	398379598	chr1a_398379598_C_T	Vfaba.Hedin2.R2.1g001259	intron|Vfaba.Hedin2.R2.1g001259||protein_coding
1a	398379824	chr1a_398379824_C_T	Vfaba.Hedin2.R2.1g001259	intron|Vfaba.Hedin2.R2.1g001259||protein_coding
1a	398380312	chr1a_398380312_G_A	Vfaba.Hedin2.R2.1g001259	intron|Vfaba.Hedin2.R2.1g001259||protein_coding
1a	398380355	chr1a_398380355_A_T	Vfaba.Hedin2.R2.1g001259	intron|Vfaba.Hedin2.R2.1g001259||protein_coding
1a	398380450	chr1a_398380450_T_G	Vfaba.Hedin2.R2.1g001259	intron|Vfaba.Hedin2.R2.1g001259||protein_coding
1a	398380501	chr1a_398380501_A_C	Vfaba.Hedin2.R2.1g001259	intron|Vfaba.Hedin2.R2.1g001259||protein_coding
1a	398380518	chr1a_398380518_A_C	Vfaba.Hedin2.R2.1g001259	intron|Vfaba.Hedin2.R2.1g001259||protein_coding
1a	398380520	chr1a_398380520_T_C	Vfaba.Hedin2.R2.1g001259	intron|Vfaba.Hedin2.R2.1g001259||protein_coding
1a	398380702	chr1a_398380702_G_A	Vfaba.Hedin2.R2.1g001259	intron|Vfaba.Hedin2.R2.1g001259||protein_coding
1a	398380728	chr1a_398380728_A_G	Vfaba.Hedin2.R2.1g001259	intron|Vfaba.Hedin2.R2.1g001259||protein_coding
1a	398380815	chr1a_398380815_T_C	Vfaba.Hedin2.R2.1g001259	intron|Vfaba.Hedin2.R2.1g001259||protein_coding
1a	398380853	chr1a_398380853_G_A	Vfaba.Hedin2.R2.1g001259	intron|Vfaba.Hedin2.R2.1g001259||protein_coding
1a	398381041	chr1a_398381041_T_C	Vfaba.Hedin2.R2.1g001259	intron|Vfaba.Hedin2.R2.1g001259||protein_coding
1a	398381159	chr1a_398381159_A_C	Vfaba.Hedin2.R2.1g001259	intron|Vfaba.Hedin2.R2.1g001259||protein_coding
1a	398381250	chr1a_398381250_T_C	Vfaba.Hedin2.R2.1g001259	intron|Vfaba.Hedin2.R2.1g001259||protein_coding
1a	398381331	chr1a_398381331_A_G	Vfaba.Hedin2.R2.1g001259	intron|Vfaba.Hedin2.R2.1g001259||protein_coding
1a	398381380	chr1a_398381380_T_C	Vfaba.Hedin2.R2.1g001259	intron|Vfaba.Hedin2.R2.1g001259||protein_coding
1a	398381383	chr1a_398381383_C_A	Vfaba.Hedin2.R2.1g001259	intron|Vfaba.Hedin2.R2.1g001259||protein_coding
1a	398381725	chr1a_398381725_G_A	Vfaba.Hedin2.R2.1g001259	synonymous|Vfaba.Hedin2.R2.1g001259|Vfaba.Hedin2.R2.1g001259.1|protein_coding|-|66N|398381725G>A
1a	398381977	chr1a_398381977_G_A	Vfaba.Hedin2.R2.1g001259	intron|Vfaba.Hedin2.R2.1g001259||protein_coding
1a	447850540	chr1a_447850540_A_G	Vfaba.Hedin2.R2.1g001398	synonymous|Vfaba.Hedin2.R2.1g001398|Vfaba.Hedin2.R2.1g001398.1|protein_coding|+|45R|447850540A>G
1a	447850646	chr1a_447850646_C_T	Vfaba.Hedin2.R2.1g001398	intron|Vfaba.Hedin2.R2.1g001398||protein_coding
1a	447850728	chr1a_447850728_C_T	Vfaba.Hedin2.R2.1g001398	intron|Vfaba.Hedin2.R2.1g001398||protein_coding
1a	447850755	chr1a_447850755_T_C	Vfaba.Hedin2.R2.1g001398	intron|Vfaba.Hedin2.R2.1g001398||protein_coding
1a	447850909	chr1a_447850909_A_T	Vfaba.Hedin2.R2.1g001398	intron|Vfaba.Hedin2.R2.1g001398||protein_coding
1a	447850993	chr1a_447850993_A_G	Vfaba.Hedin2.R2.1g001398	intron|Vfaba.Hedin2.R2.1g001398||protein_coding
1a	447851015	chr1a_447851015_A_C	Vfaba.Hedin2.R2.1g001398	intron|Vfaba.Hedin2.R2.1g001398||protein_coding
1a	447851038	chr1a_447851038_A_G	Vfaba.Hedin2.R2.1g001398	intron|Vfaba.Hedin2.R2.1g001398||protein_coding
1a	447851096	chr1a_447851096_G_A	Vfaba.Hedin2.R2.1g001398	intron|Vfaba.Hedin2.R2.1g001398||protein_coding
1a	447851111	chr1a_447851111_C_G	Vfaba.Hedin2.R2.1g001398	intron|Vfaba.Hedin2.R2.1g001398||protein_coding
1a	447851139	chr1a_447851139_T_C	Vfaba.Hedin2.R2.1g001398	intron|Vfaba.Hedin2.R2.1g001398||protein_coding
1a	447851194	chr1a_447851194_T_C	Vfaba.Hedin2.R2.1g001398	intron|Vfaba.Hedin2.R2.1g001398||protein_coding
1a	447851216	chr1a_447851216_A_G	Vfaba.Hedin2.R2.1g001398	intron|Vfaba.Hedin2.R2.1g001398||protein_coding
1a	447851223	chr1a_447851223_T_C	Vfaba.Hedin2.R2.1g001398	intron|Vfaba.Hedin2.R2.1g001398||protein_coding
1a	447851267	chr1a_447851267_G_A	Vfaba.Hedin2.R2.1g001398	intron|Vfaba.Hedin2.R2.1g001398||protein_coding
1a	447851309	chr1a_447851309_C_T	Vfaba.Hedin2.R2.1g001398	intron|Vfaba.Hedin2.R2.1g001398||protein_coding
1a	447851383	chr1a_447851383_T_C	Vfaba.Hedin2.R2.1g001398	intron|Vfaba.Hedin2.R2.1g001398||protein_coding
1a	447851402	chr1a_447851402_C_T	Vfaba.Hedin2.R2.1g001398	intron|Vfaba.Hedin2.R2.1g001398||protein_coding
1a	447851446	chr1a_447851446_C_A	Vfaba.Hedin2.R2.1g001398	intron|Vfaba.Hedin2.R2.1g001398||protein_coding
1a	447851456	chr1a_447851456_G_C	Vfaba.Hedin2.R2.1g001398	intron|Vfaba.Hedin2.R2.1g001398||protein_coding
1a	447851464	chr1a_447851464_G_A	Vfaba.Hedin2.R2.1g001398	intron|Vfaba.Hedin2.R2.1g001398||protein_coding
1a	447851710	chr1a_447851710_C_T	Vfaba.Hedin2.R2.1g001398	synonymous|Vfaba.Hedin2.R2.1g001398|Vfaba.Hedin2.R2.1g001398.1|protein_coding|+|124F|447851710C>T
1a	447851716	chr1a_447851716_C_T	Vfaba.Hedin2.R2.1g001398	synonymous|Vfaba.Hedin2.R2.1g001398|Vfaba.Hedin2.R2.1g001398.1|protein_coding|+|126T|447851716C>T
1a	447851746	chr1a_447851746_G_A	Vfaba.Hedin2.R2.1g001398	synonymous|Vfaba.Hedin2.R2.1g001398|Vfaba.Hedin2.R2.1g001398.1|protein_coding|+|136S|447851746G>A
1a	447851830	chr1a_447851830_C_T	Vfaba.Hedin2.R2.1g001398	synonymous|Vfaba.Hedin2.R2.1g001398|Vfaba.Hedin2.R2.1g001398.1|protein_coding|+|164F|447851830C>T
1a	447851860	chr1a_447851860_C_G	Vfaba.Hedin2.R2.1g001398	synonymous|Vfaba.Hedin2.R2.1g001398|Vfaba.Hedin2.R2.1g001398.1|protein_coding|+|174G|447851860C>G
1a	447852036	chr1a_447852036_C_T	Vfaba.Hedin2.R2.1g001398	intron|Vfaba.Hedin2.R2.1g001398||protein_coding
1a	447852376	chr1a_447852376_A_C	Vfaba.Hedin2.R2.1g001398	intron|Vfaba.Hedin2.R2.1g001398||protein_coding
1a	447852380	chr1a_447852380_T_A	Vfaba.Hedin2.R2.1g001398	intron|Vfaba.Hedin2.R2.1g001398||protein_coding
1a	447852478	chr1a_447852478_G_A	Vfaba.Hedin2.R2.1g001398	synonymous|Vfaba.Hedin2.R2.1g001398|Vfaba.Hedin2.R2.1g001398.1|protein_coding|+|295L|447852478G>A
1a	447852486	chr1a_447852486_C_A	Vfaba.Hedin2.R2.1g001398	missense|Vfaba.Hedin2.R2.1g001398|Vfaba.Hedin2.R2.1g001398.1|protein_coding|+|298A>298D|447852486C>A
1a	447852619	chr1a_447852619_T_G	Vfaba.Hedin2.R2.1g001398	intron|Vfaba.Hedin2.R2.1g001398||protein_coding
1a	447852622	chr1a_447852622_A_T	Vfaba.Hedin2.R2.1g001398	intron|Vfaba.Hedin2.R2.1g001398||protein_coding
1a	447852877	chr1a_447852877_T_C	Vfaba.Hedin2.R2.1g001398	intron|Vfaba.Hedin2.R2.1g001398||protein_coding
1a	447852928	chr1a_447852928_C_T	Vfaba.Hedin2.R2.1g001398	synonymous|Vfaba.Hedin2.R2.1g001398|Vfaba.Hedin2.R2.1g001398.1|protein_coding|+|359V|447852928C>T
1a	447853113	chr1a_447853113_A_G	Vfaba.Hedin2.R2.1g001398	intron|Vfaba.Hedin2.R2.1g001398||protein_coding
1a	447853169	chr1a_447853169_C_A	Vfaba.Hedin2.R2.1g001398	intron|Vfaba.Hedin2.R2.1g001398||protein_coding
1a	447853174	chr1a_447853174_G_A	Vfaba.Hedin2.R2.1g001398	intron|Vfaba.Hedin2.R2.1g001398||protein_coding
1a	447853266	chr1a_447853266_G_C	Vfaba.Hedin2.R2.1g001398	intron|Vfaba.Hedin2.R2.1g001398||protein_coding
1a	447853306	chr1a_447853306_T_C	Vfaba.Hedin2.R2.1g001398	intron|Vfaba.Hedin2.R2.1g001398||protein_coding
1a	447853491	chr1a_447853491_T_G	Vfaba.Hedin2.R2.1g001398	intron|Vfaba.Hedin2.R2.1g001398||protein_coding
1a	447853557	chr1a_447853557_A_T	Vfaba.Hedin2.R2.1g001398	intron|Vfaba.Hedin2.R2.1g001398||protein_coding
1a	447853570	chr1a_447853570_A_T	Vfaba.Hedin2.R2.1g001398	intron|Vfaba.Hedin2.R2.1g001398||protein_coding
1a	447853642	chr1a_447853642_T_C	Vfaba.Hedin2.R2.1g001398	synonymous|Vfaba.Hedin2.R2.1g001398|Vfaba.Hedin2.R2.1g001398.1|protein_coding|+|398I|447853642T>C
1a	447853690	chr1a_447853690_A_T	Vfaba.Hedin2.R2.1g001398	splice_region|Vfaba.Hedin2.R2.1g001398|Vfaba.Hedin2.R2.1g001398.1|protein_coding
1a	447853805	chr1a_447853805_A_G	Vfaba.Hedin2.R2.1g001398	intron|Vfaba.Hedin2.R2.1g001398||protein_coding
1a	447853913	chr1a_447853913_C_G	Vfaba.Hedin2.R2.1g001398	intron|Vfaba.Hedin2.R2.1g001398||protein_coding
1a	447853978	chr1a_447853978_C_G	Vfaba.Hedin2.R2.1g001398	intron|Vfaba.Hedin2.R2.1g001398||protein_coding
1a	447854033	chr1a_447854033_T_A	Vfaba.Hedin2.R2.1g001398	synonymous|Vfaba.Hedin2.R2.1g001398|Vfaba.Hedin2.R2.1g001398.1|protein_coding|+|444S|447854033T>A
1a	447855317	chr1a_447855317_G_A	Vfaba.Hedin2.R2.1g001399	missense|Vfaba.Hedin2.R2.1g001399|Vfaba.Hedin2.R2.1g001399.1|protein_coding|-|271A>271V|447855317G>A
1a	447855379	chr1a_447855379_A_G	Vfaba.Hedin2.R2.1g001399	synonymous|Vfaba.Hedin2.R2.1g001399|Vfaba.Hedin2.R2.1g001399.1|protein_coding|-|250S|447855379A>G
1a	447855434	chr1a_447855434_A_G	Vfaba.Hedin2.R2.1g001399	splice_region|Vfaba.Hedin2.R2.1g001399|Vfaba.Hedin2.R2.1g001399.1|protein_coding
1a	447855457	chr1a_447855457_C_A	Vfaba.Hedin2.R2.1g001399	intron|Vfaba.Hedin2.R2.1g001399||protein_coding
1a	447855998	chr1a_447855998_G_A	Vfaba.Hedin2.R2.1g001399	synonymous|Vfaba.Hedin2.R2.1g001399|Vfaba.Hedin2.R2.1g001399.1|protein_coding|-|135V|447855998G>A
1a	447856013	chr1a_447856013_A_G	Vfaba.Hedin2.R2.1g001399	synonymous|Vfaba.Hedin2.R2.1g001399|Vfaba.Hedin2.R2.1g001399.1|protein_coding|-|130S|447856013A>G
1a	447856043	chr1a_447856043_C_T	Vfaba.Hedin2.R2.1g001399	synonymous|Vfaba.Hedin2.R2.1g001399|Vfaba.Hedin2.R2.1g001399.1|protein_coding|-|120P|447856043C>T
1a	447856141	chr1a_447856141_T_C	Vfaba.Hedin2.R2.1g001399	splice_region|Vfaba.Hedin2.R2.1g001399|Vfaba.Hedin2.R2.1g001399.1|protein_coding,missense|Vfaba.Hedin2.R2.1g001399|Vfaba.Hedin2.R2.1g001399.1|protein_coding|-|88I>88V|447856141T>C
1a	447856169	chr1a_447856169_G_C	Vfaba.Hedin2.R2.1g001399	intron|Vfaba.Hedin2.R2.1g001399||protein_coding
1a	447856170	chr1a_447856170_G_A	Vfaba.Hedin2.R2.1g001399	intron|Vfaba.Hedin2.R2.1g001399||protein_coding
1a	447856303	chr1a_447856303_C_G	Vfaba.Hedin2.R2.1g001399	intron|Vfaba.Hedin2.R2.1g001399||protein_coding
1a	447856367	chr1a_447856367_A_G	Vfaba.Hedin2.R2.1g001399	intron|Vfaba.Hedin2.R2.1g001399||protein_coding
1a	447856408	chr1a_447856408_A_C	Vfaba.Hedin2.R2.1g001399	intron|Vfaba.Hedin2.R2.1g001399||protein_coding
1a	447856482	chr1a_447856482_G_A	Vfaba.Hedin2.R2.1g001399	intron|Vfaba.Hedin2.R2.1g001399||protein_coding
1a	447856484	chr1a_447856484_A_T	Vfaba.Hedin2.R2.1g001399	intron|Vfaba.Hedin2.R2.1g001399||protein_coding
1a	447856519	chr1a_447856519_G_A	Vfaba.Hedin2.R2.1g001399	intron|Vfaba.Hedin2.R2.1g001399||protein_coding
1a	447856527	chr1a_447856527_T_C	Vfaba.Hedin2.R2.1g001399	intron|Vfaba.Hedin2.R2.1g001399||protein_coding
1a	447856530	chr1a_447856530_G_T	Vfaba.Hedin2.R2.1g001399	intron|Vfaba.Hedin2.R2.1g001399||protein_coding
1a	447856607	chr1a_447856607_T_C	Vfaba.Hedin2.R2.1g001399	intron|Vfaba.Hedin2.R2.1g001399||protein_coding
1a	447856664	chr1a_447856664_G_T	Vfaba.Hedin2.R2.1g001399	intron|Vfaba.Hedin2.R2.1g001399||protein_coding
1a	447856687	chr1a_447856687_A_G	Vfaba.Hedin2.R2.1g001399	intron|Vfaba.Hedin2.R2.1g001399||protein_coding
1a	447856694	chr1a_447856694_T_C	Vfaba.Hedin2.R2.1g001399	intron|Vfaba.Hedin2.R2.1g001399||protein_coding
1a	447856735	chr1a_447856735_C_T	Vfaba.Hedin2.R2.1g001399	intron|Vfaba.Hedin2.R2.1g001399||protein_coding
1a	447856754	chr1a_447856754_G_A	Vfaba.Hedin2.R2.1g001399	intron|Vfaba.Hedin2.R2.1g001399||protein_coding
1a	447856810	chr1a_447856810_G_T	Vfaba.Hedin2.R2.1g001399	intron|Vfaba.Hedin2.R2.1g001399||protein_coding
1a	447856838	chr1a_447856838_G_A	Vfaba.Hedin2.R2.1g001399	intron|Vfaba.Hedin2.R2.1g001399||protein_coding
1a	447856855	chr1a_447856855_C_T	Vfaba.Hedin2.R2.1g001399	intron|Vfaba.Hedin2.R2.1g001399||protein_coding
1a	447856915	chr1a_447856915_A_T	Vfaba.Hedin2.R2.1g001399	intron|Vfaba.Hedin2.R2.1g001399||protein_coding
1a	447856922	chr1a_447856922_A_G	Vfaba.Hedin2.R2.1g001399	intron|Vfaba.Hedin2.R2.1g001399||protein_coding
1a	447856958	chr1a_447856958_A_G	Vfaba.Hedin2.R2.1g001399	intron|Vfaba.Hedin2.R2.1g001399||protein_coding
1a	447856999	chr1a_447856999_C_G	Vfaba.Hedin2.R2.1g001399	intron|Vfaba.Hedin2.R2.1g001399||protein_coding
1a	447857051	chr1a_447857051_C_A	Vfaba.Hedin2.R2.1g001399	intron|Vfaba.Hedin2.R2.1g001399||protein_coding
1a	447857087	chr1a_447857087_G_A	Vfaba.Hedin2.R2.1g001399	intron|Vfaba.Hedin2.R2.1g001399||protein_coding
1a	447857240	chr1a_447857240_T_C	Vfaba.Hedin2.R2.1g001399	intron|Vfaba.Hedin2.R2.1g001399||protein_coding
1a	447857277	chr1a_447857277_C_G	Vfaba.Hedin2.R2.1g001399	intron|Vfaba.Hedin2.R2.1g001399||protein_coding
1a	447857278	chr1a_447857278_G_A	Vfaba.Hedin2.R2.1g001399	intron|Vfaba.Hedin2.R2.1g001399||protein_coding
1a	447857312	chr1a_447857312_T_C	Vfaba.Hedin2.R2.1g001399	missense|Vfaba.Hedin2.R2.1g001399|Vfaba.Hedin2.R2.1g001399.1|protein_coding|-|62K>62E|447857312T>C
1a	447857366	chr1a_447857366_T_A	Vfaba.Hedin2.R2.1g001399	intron|Vfaba.Hedin2.R2.1g001399||protein_coding
1a	447857379	chr1a_447857379_T_C	Vfaba.Hedin2.R2.1g001399	intron|Vfaba.Hedin2.R2.1g001399||protein_coding
1a	447857381	chr1a_447857381_T_C	Vfaba.Hedin2.R2.1g001399	intron|Vfaba.Hedin2.R2.1g001399||protein_coding
1a	447857460	chr1a_447857460_G_A	Vfaba.Hedin2.R2.1g001399	missense|Vfaba.Hedin2.R2.1g001399|Vfaba.Hedin2.R2.1g001399.1|protein_coding|-|50S>50L|447857460G>A
1a	447857465	chr1a_447857465_G_A	Vfaba.Hedin2.R2.1g001399	synonymous|Vfaba.Hedin2.R2.1g001399|Vfaba.Hedin2.R2.1g001399.1|protein_coding|-|48I|447857465G>A
1a	447857539	chr1a_447857539_C_T	Vfaba.Hedin2.R2.1g001399	missense|Vfaba.Hedin2.R2.1g001399|Vfaba.Hedin2.R2.1g001399.1|protein_coding|-|24A>24T|447857539C>T
1a	447897295	chr1a_447897295_G_A	Vfaba.Hedin2.R2.1g001400	synonymous|Vfaba.Hedin2.R2.1g001400|Vfaba.Hedin2.R2.1g001400.1|protein_coding|-|165N|447897295G>A
1a	447897391	chr1a_447897391_G_A	Vfaba.Hedin2.R2.1g001400	synonymous|Vfaba.Hedin2.R2.1g001400|Vfaba.Hedin2.R2.1g001400.1|protein_coding|-|133D|447897391G>A
1a	447897425	chr1a_447897425_A_G	Vfaba.Hedin2.R2.1g001400	intron|Vfaba.Hedin2.R2.1g001400||protein_coding
1a	447897476	chr1a_447897476_T_A	Vfaba.Hedin2.R2.1g001400	intron|Vfaba.Hedin2.R2.1g001400||protein_coding
1a	447897559	chr1a_447897559_A_G	Vfaba.Hedin2.R2.1g001400	intron|Vfaba.Hedin2.R2.1g001400||protein_coding
1a	447897597	chr1a_447897597_T_C	Vfaba.Hedin2.R2.1g001400	intron|Vfaba.Hedin2.R2.1g001400||protein_coding
1a	447897636	chr1a_447897636_C_T	Vfaba.Hedin2.R2.1g001400	intron|Vfaba.Hedin2.R2.1g001400||protein_coding
1a	447897648	chr1a_447897648_G_C	Vfaba.Hedin2.R2.1g001400	intron|Vfaba.Hedin2.R2.1g001400||protein_coding
1a	447897661	chr1a_447897661_A_G	Vfaba.Hedin2.R2.1g001400	intron|Vfaba.Hedin2.R2.1g001400||protein_coding
1a	447897703	chr1a_447897703_G_A	Vfaba.Hedin2.R2.1g001400	synonymous|Vfaba.Hedin2.R2.1g001400|Vfaba.Hedin2.R2.1g001400.1|protein_coding|-|119S|447897703G>A
1a	447897732	chr1a_447897732_T_C	Vfaba.Hedin2.R2.1g001400	missense|Vfaba.Hedin2.R2.1g001400|Vfaba.Hedin2.R2.1g001400.1|protein_coding|-|110I>110V|447897732T>C
1a	447897740	chr1a_447897740_A_G	Vfaba.Hedin2.R2.1g001400	missense|Vfaba.Hedin2.R2.1g001400|Vfaba.Hedin2.R2.1g001400.1|protein_coding|-|107V>107A|447897740A>G
1a	590418339	chr1a_590418339_A_T	Vfaba.Hedin2.R2.1g001799	intron|Vfaba.Hedin2.R2.1g001799||protein_coding
1a	590418343	chr1a_590418343_T_G	Vfaba.Hedin2.R2.1g001799	intron|Vfaba.Hedin2.R2.1g001799||protein_coding
1a	590418345	chr1a_590418345_A_G	Vfaba.Hedin2.R2.1g001799	intron|Vfaba.Hedin2.R2.1g001799||protein_coding
1a	590418378	chr1a_590418378_A_G	Vfaba.Hedin2.R2.1g001799	intron|Vfaba.Hedin2.R2.1g001799||protein_coding
1a	590418447	chr1a_590418447_A_C	Vfaba.Hedin2.R2.1g001799	intron|Vfaba.Hedin2.R2.1g001799||protein_coding
1a	590419213	chr1a_590419213_A_C	Vfaba.Hedin2.R2.1g001799	splice_region|Vfaba.Hedin2.R2.1g001799|Vfaba.Hedin2.R2.1g001799.1|protein_coding
1a	590419227	chr1a_590419227_T_A	Vfaba.Hedin2.R2.1g001799	intron|Vfaba.Hedin2.R2.1g001799||protein_coding
1a	590419240	chr1a_590419240_A_G	Vfaba.Hedin2.R2.1g001799	intron|Vfaba.Hedin2.R2.1g001799||protein_coding
1a	590419277	chr1a_590419277_T_C	Vfaba.Hedin2.R2.1g001799	intron|Vfaba.Hedin2.R2.1g001799||protein_coding
1a	590419379	chr1a_590419379_C_T	Vfaba.Hedin2.R2.1g001799	synonymous|Vfaba.Hedin2.R2.1g001799|Vfaba.Hedin2.R2.1g001799.1|protein_coding|+|123N|590419379C>T
1a	590419468	chr1a_590419468_C_T	Vfaba.Hedin2.R2.1g001799	intron|Vfaba.Hedin2.R2.1g001799||protein_coding
1a	590419535	chr1a_590419535_C_T	Vfaba.Hedin2.R2.1g001799	intron|Vfaba.Hedin2.R2.1g001799||protein_coding
1a	590419540	chr1a_590419540_C_G	Vfaba.Hedin2.R2.1g001799	intron|Vfaba.Hedin2.R2.1g001799||protein_coding
1a	590419591	chr1a_590419591_G_T	Vfaba.Hedin2.R2.1g001799	intron|Vfaba.Hedin2.R2.1g001799||protein_coding
1a	590419597	chr1a_590419597_A_C	Vfaba.Hedin2.R2.1g001799	intron|Vfaba.Hedin2.R2.1g001799||protein_coding
1a	590419608	chr1a_590419608_T_G	Vfaba.Hedin2.R2.1g001799	intron|Vfaba.Hedin2.R2.1g001799||protein_coding
1a	590419627	chr1a_590419627_A_C	Vfaba.Hedin2.R2.1g001799	synonymous|Vfaba.Hedin2.R2.1g001799|Vfaba.Hedin2.R2.1g001799.1|protein_coding|+|141L|590419627A>C
1a	590419751	chr1a_590419751_G_C	Vfaba.Hedin2.R2.1g001799	intron|Vfaba.Hedin2.R2.1g001799||protein_coding
1a	590419906	chr1a_590419906_C_G	Vfaba.Hedin2.R2.1g001799	intron|Vfaba.Hedin2.R2.1g001799||protein_coding
1a	590419952	chr1a_590419952_T_G	Vfaba.Hedin2.R2.1g001799	intron|Vfaba.Hedin2.R2.1g001799||protein_coding
1a	590420041	chr1a_590420041_G_A	Vfaba.Hedin2.R2.1g001799	synonymous|Vfaba.Hedin2.R2.1g001799|Vfaba.Hedin2.R2.1g001799.1|protein_coding|+|200A|590420041G>A
1a	590420113	chr1a_590420113_G_A	Vfaba.Hedin2.R2.1g001799	intron|Vfaba.Hedin2.R2.1g001799||protein_coding
1a	590420697	chr1a_590420697_A_G	Vfaba.Hedin2.R2.1g001799	splice_region|Vfaba.Hedin2.R2.1g001799|Vfaba.Hedin2.R2.1g001799.1|protein_coding,missense|Vfaba.Hedin2.R2.1g001799|Vfaba.Hedin2.R2.1g001799.1|protein_coding|+|285I>285V|590420697A>G
1a	590420886	chr1a_590420886_C_G	Vfaba.Hedin2.R2.1g001799	intron|Vfaba.Hedin2.R2.1g001799||protein_coding
1a	590421522	chr1a_590421522_G_T	Vfaba.Hedin2.R2.1g001799	intron|Vfaba.Hedin2.R2.1g001799||protein_coding
1a	590421617	chr1a_590421617_C_T	Vfaba.Hedin2.R2.1g001799	intron|Vfaba.Hedin2.R2.1g001799||protein_coding
1a	590421633	chr1a_590421633_G_A	Vfaba.Hedin2.R2.1g001799	intron|Vfaba.Hedin2.R2.1g001799||protein_coding
1a	590421645	chr1a_590421645_T_C	Vfaba.Hedin2.R2.1g001799	intron|Vfaba.Hedin2.R2.1g001799||protein_coding
1a	590421670	chr1a_590421670_A_T	Vfaba.Hedin2.R2.1g001799	intron|Vfaba.Hedin2.R2.1g001799||protein_coding
1a	590421707	chr1a_590421707_C_A	Vfaba.Hedin2.R2.1g001799	intron|Vfaba.Hedin2.R2.1g001799||protein_coding
1a	590421731	chr1a_590421731_C_T	Vfaba.Hedin2.R2.1g001799	intron|Vfaba.Hedin2.R2.1g001799||protein_coding
1a	590421858	chr1a_590421858_T_C	Vfaba.Hedin2.R2.1g001799	intron|Vfaba.Hedin2.R2.1g001799||protein_coding
1a	590421873	chr1a_590421873_T_A	Vfaba.Hedin2.R2.1g001799	intron|Vfaba.Hedin2.R2.1g001799||protein_coding
1a	590421910	chr1a_590421910_C_A	Vfaba.Hedin2.R2.1g001799	intron|Vfaba.Hedin2.R2.1g001799||protein_coding
1a	590421940	chr1a_590421940_C_A	Vfaba.Hedin2.R2.1g001799	intron|Vfaba.Hedin2.R2.1g001799||protein_coding
1a	590422004	chr1a_590422004_G_C	Vfaba.Hedin2.R2.1g001799	intron|Vfaba.Hedin2.R2.1g001799||protein_coding
1a	590422055	chr1a_590422055_G_A	Vfaba.Hedin2.R2.1g001799	splice_region|Vfaba.Hedin2.R2.1g001799|Vfaba.Hedin2.R2.1g001799.1|protein_coding
1a	590422446	chr1a_590422446_G_C	Vfaba.Hedin2.R2.1g001799	intron|Vfaba.Hedin2.R2.1g001799||protein_coding
1a	590422792	chr1a_590422792_C_T	Vfaba.Hedin2.R2.1g001799	intron|Vfaba.Hedin2.R2.1g001799||protein_coding
1a	590422807	chr1a_590422807_A_G	Vfaba.Hedin2.R2.1g001799	intron|Vfaba.Hedin2.R2.1g001799||protein_coding
1a	590422813	chr1a_590422813_C_T	Vfaba.Hedin2.R2.1g001799	intron|Vfaba.Hedin2.R2.1g001799||protein_coding
1a	590422825	chr1a_590422825_T_C	Vfaba.Hedin2.R2.1g001799	intron|Vfaba.Hedin2.R2.1g001799||protein_coding
1a	590422831	chr1a_590422831_G_A	Vfaba.Hedin2.R2.1g001799	intron|Vfaba.Hedin2.R2.1g001799||protein_coding
1a	590422842	chr1a_590422842_C_T	Vfaba.Hedin2.R2.1g001799	intron|Vfaba.Hedin2.R2.1g001799||protein_coding
1a	590422865	chr1a_590422865_C_T	Vfaba.Hedin2.R2.1g001799	intron|Vfaba.Hedin2.R2.1g001799||protein_coding
1a	590422885	chr1a_590422885_C_T	Vfaba.Hedin2.R2.1g001799	intron|Vfaba.Hedin2.R2.1g001799||protein_coding
1a	590422888	chr1a_590422888_C_T	Vfaba.Hedin2.R2.1g001799	intron|Vfaba.Hedin2.R2.1g001799||protein_coding
1a	590422890	chr1a_590422890_C_T	Vfaba.Hedin2.R2.1g001799	intron|Vfaba.Hedin2.R2.1g001799||protein_coding
1a	590422891	chr1a_590422891_C_T	Vfaba.Hedin2.R2.1g001799	intron|Vfaba.Hedin2.R2.1g001799||protein_coding
1a	590422954	chr1a_590422954_C_T	Vfaba.Hedin2.R2.1g001799	intron|Vfaba.Hedin2.R2.1g001799||protein_coding
1a	590423113	chr1a_590423113_G_A	Vfaba.Hedin2.R2.1g001799	intron|Vfaba.Hedin2.R2.1g001799||protein_coding
1a	590423415	chr1a_590423415_A_G	Vfaba.Hedin2.R2.1g001799	intron|Vfaba.Hedin2.R2.1g001799||protein_coding
1a	590423560	chr1a_590423560_A_T	Vfaba.Hedin2.R2.1g001799	intron|Vfaba.Hedin2.R2.1g001799||protein_coding
1a	590423569	chr1a_590423569_A_T	Vfaba.Hedin2.R2.1g001799	intron|Vfaba.Hedin2.R2.1g001799||protein_coding
1a	590423931	chr1a_590423931_C_G	Vfaba.Hedin2.R2.1g001799	intron|Vfaba.Hedin2.R2.1g001799||protein_coding
1a	590424171	chr1a_590424171_C_A	Vfaba.Hedin2.R2.1g001799	intron|Vfaba.Hedin2.R2.1g001799||protein_coding
1a	590424386	chr1a_590424386_A_G	Vfaba.Hedin2.R2.1g001799	intron|Vfaba.Hedin2.R2.1g001799||protein_coding
1a	590424388	chr1a_590424388_G_C	Vfaba.Hedin2.R2.1g001799	intron|Vfaba.Hedin2.R2.1g001799||protein_coding
1a	590424405	chr1a_590424405_G_A	Vfaba.Hedin2.R2.1g001799	intron|Vfaba.Hedin2.R2.1g001799||protein_coding
1a	590424410	chr1a_590424410_C_T	Vfaba.Hedin2.R2.1g001799	intron|Vfaba.Hedin2.R2.1g001799||protein_coding
1a	590424547	chr1a_590424547_T_A	Vfaba.Hedin2.R2.1g001799	intron|Vfaba.Hedin2.R2.1g001799||protein_coding
1a	590424770	chr1a_590424770_C_T	Vfaba.Hedin2.R2.1g001799	synonymous|Vfaba.Hedin2.R2.1g001799|Vfaba.Hedin2.R2.1g001799.1|protein_coding|+|406G|590424770C>T
1a	590425194	chr1a_590425194_A_G	Vfaba.Hedin2.R2.1g001799	intron|Vfaba.Hedin2.R2.1g001799||protein_coding
1a	590425407	chr1a_590425407_C_T	Vfaba.Hedin2.R2.1g001799	missense|Vfaba.Hedin2.R2.1g001799|Vfaba.Hedin2.R2.1g001799.1|protein_coding|+|526P>526L|590425407C>T
1a	590425563	chr1a_590425563_T_A	Vfaba.Hedin2.R2.1g001799	missense|Vfaba.Hedin2.R2.1g001799|Vfaba.Hedin2.R2.1g001799.1|protein_coding|+|578F>578Y|590425563T>A
1a	590426086	chr1a_590426086_A_G	Vfaba.Hedin2.R2.1g001799	intron|Vfaba.Hedin2.R2.1g001799||protein_coding
1a	590426240	chr1a_590426240_C_G	Vfaba.Hedin2.R2.1g001799	intron|Vfaba.Hedin2.R2.1g001799||protein_coding
1a	590426266	chr1a_590426266_G_A	Vfaba.Hedin2.R2.1g001799	intron|Vfaba.Hedin2.R2.1g001799||protein_coding
1a	590427016	chr1a_590427016_A_C	Vfaba.Hedin2.R2.1g001799	intron|Vfaba.Hedin2.R2.1g001799||protein_coding
1a	590427548	chr1a_590427548_T_A	Vfaba.Hedin2.R2.1g001799	intron|Vfaba.Hedin2.R2.1g001799||protein_coding
1a	590427558	chr1a_590427558_C_T	Vfaba.Hedin2.R2.1g001799	intron|Vfaba.Hedin2.R2.1g001799||protein_coding
1a	590427760	chr1a_590427760_C_T	Vfaba.Hedin2.R2.1g001799	missense|Vfaba.Hedin2.R2.1g001799|Vfaba.Hedin2.R2.1g001799.1|protein_coding|+|933A>933V|590427760C>T
1a	641152451	chr1a_641152451_C_T	Vfaba.Hedin2.R2.1g001918	synonymous|Vfaba.Hedin2.R2.1g001918|Vfaba.Hedin2.R2.1g001918.1|protein_coding|+|11C|641152451C>T
1a	641152463	chr1a_641152463_G_A	Vfaba.Hedin2.R2.1g001918	synonymous|Vfaba.Hedin2.R2.1g001918|Vfaba.Hedin2.R2.1g001918.1|protein_coding|+|15T|641152463G>A
1a	641152474	chr1a_641152474_C_T	Vfaba.Hedin2.R2.1g001918	missense|Vfaba.Hedin2.R2.1g001918|Vfaba.Hedin2.R2.1g001918.1|protein_coding|+|19A>19V|641152474C>T
1a	641152532	chr1a_641152532_G_A	Vfaba.Hedin2.R2.1g001918	synonymous|Vfaba.Hedin2.R2.1g001918|Vfaba.Hedin2.R2.1g001918.1|protein_coding|+|38G|641152532G>A
1a	641152592	chr1a_641152592_C_T	Vfaba.Hedin2.R2.1g001918	synonymous|Vfaba.Hedin2.R2.1g001918|Vfaba.Hedin2.R2.1g001918.1|protein_coding|+|58T|641152592C>T
1a	641152691	chr1a_641152691_C_T	Vfaba.Hedin2.R2.1g001918	synonymous|Vfaba.Hedin2.R2.1g001918|Vfaba.Hedin2.R2.1g001918.1|protein_coding|+|91P|641152691C>T
1a	641152694	chr1a_641152694_A_G	Vfaba.Hedin2.R2.1g001918	synonymous|Vfaba.Hedin2.R2.1g001918|Vfaba.Hedin2.R2.1g001918.1|protein_coding|+|92A|641152694A>G
1a	641154769	chr1a_641154769_C_T	Vfaba.Hedin2.R2.1g001919	missense|Vfaba.Hedin2.R2.1g001919|Vfaba.Hedin2.R2.1g001919.1|protein_coding|-|208R>208K|641154769C>T,missense|Vfaba.Hedin2.R2.1g001919|Vfaba.Hedin2.R2.1g001919.2|protein_coding|-|275R>275K|641154769C>T,*missense|Vfaba.Hedin2.R2.1g001919|Vfaba.Hedin2.R2.1g001919.2|protein_coding|-|275R>275K|641154769C>T
1a	641154828	chr1a_641154828_A_G	Vfaba.Hedin2.R2.1g001919	synonymous|Vfaba.Hedin2.R2.1g001919|Vfaba.Hedin2.R2.1g001919.1|protein_coding|-|188V|641154828A>G,synonymous|Vfaba.Hedin2.R2.1g001919|Vfaba.Hedin2.R2.1g001919.2|protein_coding|-|255V|641154828A>G,*synonymous|Vfaba.Hedin2.R2.1g001919|Vfaba.Hedin2.R2.1g001919.2|protein_coding|-|255V|641154828A>G
1a	641154834	chr1a_641154834_A_G	Vfaba.Hedin2.R2.1g001919	synonymous|Vfaba.Hedin2.R2.1g001919|Vfaba.Hedin2.R2.1g001919.1|protein_coding|-|186V|641154834A>G,synonymous|Vfaba.Hedin2.R2.1g001919|Vfaba.Hedin2.R2.1g001919.2|protein_coding|-|253V|641154834A>G,*synonymous|Vfaba.Hedin2.R2.1g001919|Vfaba.Hedin2.R2.1g001919.2|protein_coding|-|253V|641154834A>G
1a	641154982	chr1a_641154982_T_C	Vfaba.Hedin2.R2.1g001919	missense|Vfaba.Hedin2.R2.1g001919|Vfaba.Hedin2.R2.1g001919.1|protein_coding|-|137Q>137R|641154982T>C,missense|Vfaba.Hedin2.R2.1g001919|Vfaba.Hedin2.R2.1g001919.2|protein_coding|-|204Q>204R|641154982T>C,*missense|Vfaba.Hedin2.R2.1g001919|Vfaba.Hedin2.R2.1g001919.2|protein_coding|-|204Q>204R|641154982T>C
1a	641155011	chr1a_641155011_C_T	Vfaba.Hedin2.R2.1g001919	synonymous|Vfaba.Hedin2.R2.1g001919|Vfaba.Hedin2.R2.1g001919.1|protein_coding|-|127T|641155011C>T,synonymous|Vfaba.Hedin2.R2.1g001919|Vfaba.Hedin2.R2.1g001919.2|protein_coding|-|194T|641155011C>T,*synonymous|Vfaba.Hedin2.R2.1g001919|Vfaba.Hedin2.R2.1g001919.2|protein_coding|-|194T|641155011C>T
1a	641155020	chr1a_641155020_G_A	Vfaba.Hedin2.R2.1g001919	synonymous|Vfaba.Hedin2.R2.1g001919|Vfaba.Hedin2.R2.1g001919.1|protein_coding|-|124T|641155020G>A,synonymous|Vfaba.Hedin2.R2.1g001919|Vfaba.Hedin2.R2.1g001919.2|protein_coding|-|191T|641155020G>A,*synonymous|Vfaba.Hedin2.R2.1g001919|Vfaba.Hedin2.R2.1g001919.2|protein_coding|-|191T|641155020G>A
1a	641155023	chr1a_641155023_T_C	Vfaba.Hedin2.R2.1g001919	synonymous|Vfaba.Hedin2.R2.1g001919|Vfaba.Hedin2.R2.1g001919.1|protein_coding|-|123S|641155023T>C,synonymous|Vfaba.Hedin2.R2.1g001919|Vfaba.Hedin2.R2.1g001919.2|protein_coding|-|190S|641155023T>C,*synonymous|Vfaba.Hedin2.R2.1g001919|Vfaba.Hedin2.R2.1g001919.2|protein_coding|-|190S|641155023T>C
1a	641155085	chr1a_641155085_C_T	Vfaba.Hedin2.R2.1g001919	missense|Vfaba.Hedin2.R2.1g001919|Vfaba.Hedin2.R2.1g001919.1|protein_coding|-|103V>103I|641155085C>T,missense|Vfaba.Hedin2.R2.1g001919|Vfaba.Hedin2.R2.1g001919.2|protein_coding|-|170V>170I|641155085C>T,*missense|Vfaba.Hedin2.R2.1g001919|Vfaba.Hedin2.R2.1g001919.2|protein_coding|-|170V>170I|641155085C>T
1a	641155233	chr1a_641155233_C_T	Vfaba.Hedin2.R2.1g001919	synonymous|Vfaba.Hedin2.R2.1g001919|Vfaba.Hedin2.R2.1g001919.1|protein_coding|-|53P|641155233C>T
1a	641155236	chr1a_641155236_G_A	Vfaba.Hedin2.R2.1g001919	synonymous|Vfaba.Hedin2.R2.1g001919|Vfaba.Hedin2.R2.1g001919.1|protein_coding|-|52T|641155236G>A
1a	641155252	chr1a_641155252_T_C	Vfaba.Hedin2.R2.1g001919	missense|Vfaba.Hedin2.R2.1g001919|Vfaba.Hedin2.R2.1g001919.1|protein_coding|-|47Q>47R|641155252T>C
1a	641155257	chr1a_641155257_A_G	Vfaba.Hedin2.R2.1g001919	synonymous|Vfaba.Hedin2.R2.1g001919|Vfaba.Hedin2.R2.1g001919.1|protein_coding|-|45Y|641155257A>G
1a	641155263	chr1a_641155263_A_G	Vfaba.Hedin2.R2.1g001919	synonymous|Vfaba.Hedin2.R2.1g001919|Vfaba.Hedin2.R2.1g001919.1|protein_coding|-|43N|641155263A>G
1a	641155311	chr1a_641155311_A_G	Vfaba.Hedin2.R2.1g001919	synonymous|Vfaba.Hedin2.R2.1g001919|Vfaba.Hedin2.R2.1g001919.1|protein_coding|-|27P|641155311A>G
1a	641155372	chr1a_641155372_G_A	Vfaba.Hedin2.R2.1g001919	missense|Vfaba.Hedin2.R2.1g001919|Vfaba.Hedin2.R2.1g001919.1|protein_coding|-|7S>7L|641155372G>A
1a	641155438	chr1a_641155438_G_A	Vfaba.Hedin2.R2.1g001919	intron|Vfaba.Hedin2.R2.1g001919||protein_coding
1a	641155446	chr1a_641155446_G_A	Vfaba.Hedin2.R2.1g001919	intron|Vfaba.Hedin2.R2.1g001919||protein_coding
1a	641155531	chr1a_641155531_T_A	Vfaba.Hedin2.R2.1g001919	intron|Vfaba.Hedin2.R2.1g001919||protein_coding
1a	641155549	chr1a_641155549_A_G	Vfaba.Hedin2.R2.1g001919	intron|Vfaba.Hedin2.R2.1g001919||protein_coding
1a	641155640	chr1a_641155640_A_G	Vfaba.Hedin2.R2.1g001919	intron|Vfaba.Hedin2.R2.1g001919||protein_coding
1a	641155642	chr1a_641155642_T_A	Vfaba.Hedin2.R2.1g001919	intron|Vfaba.Hedin2.R2.1g001919||protein_coding
1a	641155649	chr1a_641155649_A_T	Vfaba.Hedin2.R2.1g001919	intron|Vfaba.Hedin2.R2.1g001919||protein_coding
1a	641155701	chr1a_641155701_A_G	Vfaba.Hedin2.R2.1g001919	intron|Vfaba.Hedin2.R2.1g001919||protein_coding
1a	641155716	chr1a_641155716_T_C	Vfaba.Hedin2.R2.1g001919	intron|Vfaba.Hedin2.R2.1g001919||protein_coding
1a	641155722	chr1a_641155722_A_G	Vfaba.Hedin2.R2.1g001919	intron|Vfaba.Hedin2.R2.1g001919||protein_coding
1a	641155785	chr1a_641155785_A_C	Vfaba.Hedin2.R2.1g001919	intron|Vfaba.Hedin2.R2.1g001919||protein_coding
1a	641155815	chr1a_641155815_A_G	Vfaba.Hedin2.R2.1g001919	intron|Vfaba.Hedin2.R2.1g001919||protein_coding
1a	641155872	chr1a_641155872_G_A	Vfaba.Hedin2.R2.1g001919	intron|Vfaba.Hedin2.R2.1g001919||protein_coding
1a	641155970	chr1a_641155970_T_C	Vfaba.Hedin2.R2.1g001919	intron|Vfaba.Hedin2.R2.1g001919||protein_coding
1a	641156027	chr1a_641156027_G_T	Vfaba.Hedin2.R2.1g001919	intron|Vfaba.Hedin2.R2.1g001919||protein_coding
1a	641156043	chr1a_641156043_A_T	Vfaba.Hedin2.R2.1g001919	intron|Vfaba.Hedin2.R2.1g001919||protein_coding
1a	641156067	chr1a_641156067_G_A	Vfaba.Hedin2.R2.1g001919	intron|Vfaba.Hedin2.R2.1g001919||protein_coding
1a	641156075	chr1a_641156075_C_T	Vfaba.Hedin2.R2.1g001919	intron|Vfaba.Hedin2.R2.1g001919||protein_coding
1a	641156151	chr1a_641156151_G_A	Vfaba.Hedin2.R2.1g001919	intron|Vfaba.Hedin2.R2.1g001919||protein_coding
1a	641156165	chr1a_641156165_G_T	Vfaba.Hedin2.R2.1g001919	intron|Vfaba.Hedin2.R2.1g001919||protein_coding
1a	641156207	chr1a_641156207_C_A	Vfaba.Hedin2.R2.1g001919	intron|Vfaba.Hedin2.R2.1g001919||protein_coding
1a	641156230	chr1a_641156230_C_T	Vfaba.Hedin2.R2.1g001919	intron|Vfaba.Hedin2.R2.1g001919||protein_coding
1a	641156323	chr1a_641156323_C_T	Vfaba.Hedin2.R2.1g001919	intron|Vfaba.Hedin2.R2.1g001919||protein_coding
1a	641156340	chr1a_641156340_T_C	Vfaba.Hedin2.R2.1g001919	intron|Vfaba.Hedin2.R2.1g001919||protein_coding
1a	641156349	chr1a_641156349_C_T	Vfaba.Hedin2.R2.1g001919	intron|Vfaba.Hedin2.R2.1g001919||protein_coding
1a	641156357	chr1a_641156357_C_T	Vfaba.Hedin2.R2.1g001919	intron|Vfaba.Hedin2.R2.1g001919||protein_coding
1a	641156395	chr1a_641156395_A_T	Vfaba.Hedin2.R2.1g001919	intron|Vfaba.Hedin2.R2.1g001919||protein_coding
1a	641156419	chr1a_641156419_T_C	Vfaba.Hedin2.R2.1g001919	intron|Vfaba.Hedin2.R2.1g001919||protein_coding
1a	641156428	chr1a_641156428_T_A	Vfaba.Hedin2.R2.1g001919	intron|Vfaba.Hedin2.R2.1g001919||protein_coding
1a	641156429	chr1a_641156429_C_T	Vfaba.Hedin2.R2.1g001919	intron|Vfaba.Hedin2.R2.1g001919||protein_coding
1a	641156467	chr1a_641156467_T_C	Vfaba.Hedin2.R2.1g001919	intron|Vfaba.Hedin2.R2.1g001919||protein_coding
1a	641156473	chr1a_641156473_G_A	Vfaba.Hedin2.R2.1g001919	intron|Vfaba.Hedin2.R2.1g001919||protein_coding
1a	641156518	chr1a_641156518_G_A	Vfaba.Hedin2.R2.1g001919	intron|Vfaba.Hedin2.R2.1g001919||protein_coding
1a	641156538	chr1a_641156538_G_A	Vfaba.Hedin2.R2.1g001919	intron|Vfaba.Hedin2.R2.1g001919||protein_coding
1a	641156548	chr1a_641156548_T_A	Vfaba.Hedin2.R2.1g001919	intron|Vfaba.Hedin2.R2.1g001919||protein_coding
1a	641156720	chr1a_641156720_A_T	Vfaba.Hedin2.R2.1g001919	intron|Vfaba.Hedin2.R2.1g001919||protein_coding
1a	641156746	chr1a_641156746_G_T	Vfaba.Hedin2.R2.1g001919	intron|Vfaba.Hedin2.R2.1g001919||protein_coding
1a	641156766	chr1a_641156766_G_A	Vfaba.Hedin2.R2.1g001919	intron|Vfaba.Hedin2.R2.1g001919||protein_coding
1a	641156800	chr1a_641156800_T_A	Vfaba.Hedin2.R2.1g001919	intron|Vfaba.Hedin2.R2.1g001919||protein_coding
1a	641156948	chr1a_641156948_A_G	Vfaba.Hedin2.R2.1g001919	intron|Vfaba.Hedin2.R2.1g001919||protein_coding
1a	641156991	chr1a_641156991_A_T	Vfaba.Hedin2.R2.1g001919	intron|Vfaba.Hedin2.R2.1g001919||protein_coding
1a	641156993	chr1a_641156993_T_A	Vfaba.Hedin2.R2.1g001919	intron|Vfaba.Hedin2.R2.1g001919||protein_coding
1a	641157060	chr1a_641157060_T_A	Vfaba.Hedin2.R2.1g001919	intron|Vfaba.Hedin2.R2.1g001919||protein_coding
1a	641157067	chr1a_641157067_G_A	Vfaba.Hedin2.R2.1g001919	intron|Vfaba.Hedin2.R2.1g001919||protein_coding
1a	641157076	chr1a_641157076_A_G	Vfaba.Hedin2.R2.1g001919	intron|Vfaba.Hedin2.R2.1g001919||protein_coding
1a	641157087	chr1a_641157087_A_T	Vfaba.Hedin2.R2.1g001919	intron|Vfaba.Hedin2.R2.1g001919||protein_coding
1a	641157153	chr1a_641157153_C_T	Vfaba.Hedin2.R2.1g001919	splice_donor|Vfaba.Hedin2.R2.1g001919|Vfaba.Hedin2.R2.1g001919.2|protein_coding
1a	641157162	chr1a_641157162_T_C	Vfaba.Hedin2.R2.1g001919	synonymous|Vfaba.Hedin2.R2.1g001919|Vfaba.Hedin2.R2.1g001919.2|protein_coding|-|128L|641157162T>C,*synonymous|Vfaba.Hedin2.R2.1g001919|Vfaba.Hedin2.R2.1g001919.2|protein_coding|-|128L|641157162T>C
1a	641157171	chr1a_641157171_T_C	Vfaba.Hedin2.R2.1g001919	synonymous|Vfaba.Hedin2.R2.1g001919|Vfaba.Hedin2.R2.1g001919.2|protein_coding|-|125L|641157171T>C
1a	641157176	chr1a_641157176_T_C	Vfaba.Hedin2.R2.1g001919	missense|Vfaba.Hedin2.R2.1g001919|Vfaba.Hedin2.R2.1g001919.2|protein_coding|-|124T>124A|641157176T>C,*missense|Vfaba.Hedin2.R2.1g001919|Vfaba.Hedin2.R2.1g001919.2|protein_coding|-|124T>124A|641157176T>C
1a	641157180	chr1a_641157180_C_T	Vfaba.Hedin2.R2.1g001919	synonymous|Vfaba.Hedin2.R2.1g001919|Vfaba.Hedin2.R2.1g001919.2|protein_coding|-|122P|641157180C>T,*synonymous|Vfaba.Hedin2.R2.1g001919|Vfaba.Hedin2.R2.1g001919.2|protein_coding|-|122P|641157180C>T
1a	641157209	chr1a_641157209_G_C	Vfaba.Hedin2.R2.1g001919	splice_region|Vfaba.Hedin2.R2.1g001919|Vfaba.Hedin2.R2.1g001919.2|protein_coding
1a	641157229	chr1a_641157229_G_A	Vfaba.Hedin2.R2.1g001919	intron|Vfaba.Hedin2.R2.1g001919||protein_coding
1a	641157313	chr1a_641157313_C_T	Vfaba.Hedin2.R2.1g001919	intron|Vfaba.Hedin2.R2.1g001919||protein_coding
1a	641157325	chr1a_641157325_G_A	Vfaba.Hedin2.R2.1g001919	intron|Vfaba.Hedin2.R2.1g001919||protein_coding
1a	641157329	chr1a_641157329_T_C	Vfaba.Hedin2.R2.1g001919	intron|Vfaba.Hedin2.R2.1g001919||protein_coding
1a	641157332	chr1a_641157332_A_G	Vfaba.Hedin2.R2.1g001919	intron|Vfaba.Hedin2.R2.1g001919||protein_coding
1a	641157341	chr1a_641157341_T_C	Vfaba.Hedin2.R2.1g001919	intron|Vfaba.Hedin2.R2.1g001919||protein_coding
1a	641157344	chr1a_641157344_A_G	Vfaba.Hedin2.R2.1g001919	intron|Vfaba.Hedin2.R2.1g001919||protein_coding
1a	641157348	chr1a_641157348_A_G	Vfaba.Hedin2.R2.1g001919	intron|Vfaba.Hedin2.R2.1g001919||protein_coding
1a	641157362	chr1a_641157362_C_T	Vfaba.Hedin2.R2.1g001919	intron|Vfaba.Hedin2.R2.1g001919||protein_coding
1a	641157364	chr1a_641157364_C_T	Vfaba.Hedin2.R2.1g001919	intron|Vfaba.Hedin2.R2.1g001919||protein_coding
1a	641157374	chr1a_641157374_G_A	Vfaba.Hedin2.R2.1g001919	intron|Vfaba.Hedin2.R2.1g001919||protein_coding
1a	641157423	chr1a_641157423_T_G	Vfaba.Hedin2.R2.1g001919	synonymous|Vfaba.Hedin2.R2.1g001919|Vfaba.Hedin2.R2.1g001919.2|protein_coding|-|111T|641157423T>G,*synonymous|Vfaba.Hedin2.R2.1g001919|Vfaba.Hedin2.R2.1g001919.2|protein_coding|-|111T|641157423T>G
1a	641157430	chr1a_641157430_G_A	Vfaba.Hedin2.R2.1g001919	@641157431,missense|Vfaba.Hedin2.R2.1g001919|Vfaba.Hedin2.R2.1g001919.2|protein_coding|-|109A>109V|641157430G>A,*missense|Vfaba.Hedin2.R2.1g001919|Vfaba.Hedin2.R2.1g001919.2|protein_coding|-|109A>109V|641157430G>A
1a	641157431	chr1a_641157431_C_T	Vfaba.Hedin2.R2.1g001919	missense|Vfaba.Hedin2.R2.1g001919|Vfaba.Hedin2.R2.1g001919.2|protein_coding|-|109A>109I|641157430G>A+641157431C>T,*missense|Vfaba.Hedin2.R2.1g001919|Vfaba.Hedin2.R2.1g001919.2|protein_coding|-|109A>109I|641157430G>A+641157431C>T
1a	641157434	chr1a_641157434_G_A	Vfaba.Hedin2.R2.1g001919	synonymous|Vfaba.Hedin2.R2.1g001919|Vfaba.Hedin2.R2.1g001919.2|protein_coding|-|108L|641157434G>A,*synonymous|Vfaba.Hedin2.R2.1g001919|Vfaba.Hedin2.R2.1g001919.2|protein_coding|-|108L|641157434G>A
1a	641157443	chr1a_641157443_C_T	Vfaba.Hedin2.R2.1g001919	missense|Vfaba.Hedin2.R2.1g001919|Vfaba.Hedin2.R2.1g001919.2|protein_coding|-|105D>105N|641157443C>T,*missense|Vfaba.Hedin2.R2.1g001919|Vfaba.Hedin2.R2.1g001919.2|protein_coding|-|105D>105N|641157443C>T
1a	641157457	chr1a_641157457_G_A	Vfaba.Hedin2.R2.1g001919	@641157458,missense|Vfaba.Hedin2.R2.1g001919|Vfaba.Hedin2.R2.1g001919.2|protein_coding|-|100T>100I|641157457G>A,*missense|Vfaba.Hedin2.R2.1g001919|Vfaba.Hedin2.R2.1g001919.2|protein_coding|-|100T>100I|641157457G>A
1a	641157458	chr1a_641157458_T_A	Vfaba.Hedin2.R2.1g001919	missense|Vfaba.Hedin2.R2.1g001919|Vfaba.Hedin2.R2.1g001919.2|protein_coding|-|100T>100L|641157457G>A+641157458T>A,*missense|Vfaba.Hedin2.R2.1g001919|Vfaba.Hedin2.R2.1g001919.2|protein_coding|-|100T>100L|641157457G>A+641157458T>A,missense|Vfaba.Hedin2.R2.1g001919|Vfaba.Hedin2.R2.1g001919.2|protein_coding|-|100T>100S|641157458T>A
1a	641157484	chr1a_641157484_G_A	Vfaba.Hedin2.R2.1g001919	missense|Vfaba.Hedin2.R2.1g001919|Vfaba.Hedin2.R2.1g001919.2|protein_coding|-|91P>91L|641157484G>A,*missense|Vfaba.Hedin2.R2.1g001919|Vfaba.Hedin2.R2.1g001919.2|protein_coding|-|91P>91L|641157484G>A
1a	641157508	chr1a_641157508_G_A	Vfaba.Hedin2.R2.1g001919	missense|Vfaba.Hedin2.R2.1g001919|Vfaba.Hedin2.R2.1g001919.2|protein_coding|-|83T>83I|641157508G>A,*missense|Vfaba.Hedin2.R2.1g001919|Vfaba.Hedin2.R2.1g001919.2|protein_coding|-|83T>83I|641157508G>A
1a	641157517	chr1a_641157517_G_A	Vfaba.Hedin2.R2.1g001919	missense|Vfaba.Hedin2.R2.1g001919|Vfaba.Hedin2.R2.1g001919.2|protein_coding|-|80T>80I|641157517G>A,*missense|Vfaba.Hedin2.R2.1g001919|Vfaba.Hedin2.R2.1g001919.2|protein_coding|-|80T>80I|641157517G>A
1a	641157535	chr1a_641157535_G_A	Vfaba.Hedin2.R2.1g001919	missense|Vfaba.Hedin2.R2.1g001919|Vfaba.Hedin2.R2.1g001919.2|protein_coding|-|74S>74L|641157535G>A,*missense|Vfaba.Hedin2.R2.1g001919|Vfaba.Hedin2.R2.1g001919.2|protein_coding|-|74S>74L|641157535G>A
1a	641157565	chr1a_641157565_C_G	Vfaba.Hedin2.R2.1g001919	@641157566,missense|Vfaba.Hedin2.R2.1g001919|Vfaba.Hedin2.R2.1g001919.2|protein_coding|-|64R>64P|641157565C>G
1a	641157566	chr1a_641157566_G_A	Vfaba.Hedin2.R2.1g001919	missense|Vfaba.Hedin2.R2.1g001919|Vfaba.Hedin2.R2.1g001919.2|protein_coding|-|64R>64S|641157565C>G+641157566G>A,stop_gained|Vfaba.Hedin2.R2.1g001919|Vfaba.Hedin2.R2.1g001919.2|protein_coding|-|64R>64*|641157566G>A
1a	641157576	chr1a_641157576_G_A	Vfaba.Hedin2.R2.1g001919	synonymous|Vfaba.Hedin2.R2.1g001919|Vfaba.Hedin2.R2.1g001919.2|protein_coding|-|60H|641157576G>A
1a	641157595	chr1a_641157595_G_A	Vfaba.Hedin2.R2.1g001919	missense|Vfaba.Hedin2.R2.1g001919|Vfaba.Hedin2.R2.1g001919.2|protein_coding|-|54P>54L|641157595G>A
1a	641157599	chr1a_641157599_G_A	Vfaba.Hedin2.R2.1g001919	missense|Vfaba.Hedin2.R2.1g001919|Vfaba.Hedin2.R2.1g001919.2|protein_coding|-|53P>53S|641157599G>A
1a	641157624	chr1a_641157624_A_G	Vfaba.Hedin2.R2.1g001919	synonymous|Vfaba.Hedin2.R2.1g001919|Vfaba.Hedin2.R2.1g001919.2|protein_coding|-|44S|641157624A>G
1a	641157639	chr1a_641157639_C_T	Vfaba.Hedin2.R2.1g001919	@641157640,synonymous|Vfaba.Hedin2.R2.1g001919|Vfaba.Hedin2.R2.1g001919.2|protein_coding|-|39P|641157639C>T
1a	641157640	chr1a_641157640_G_A	Vfaba.Hedin2.R2.1g001919	missense|Vfaba.Hedin2.R2.1g001919|Vfaba.Hedin2.R2.1g001919.2|protein_coding|-|39P>39L|641157639C>T+641157640G>A,missense|Vfaba.Hedin2.R2.1g001919|Vfaba.Hedin2.R2.1g001919.2|protein_coding|-|39P>39L|641157640G>A
1a	641157653	chr1a_641157653_C_A	Vfaba.Hedin2.R2.1g001919	splice_acceptor|Vfaba.Hedin2.R2.1g001919|Vfaba.Hedin2.R2.1g001919.2|protein_coding
1a	641157658	chr1a_641157658_C_T	Vfaba.Hedin2.R2.1g001919	splice_region|Vfaba.Hedin2.R2.1g001919|Vfaba.Hedin2.R2.1g001919.2|protein_coding
1a	641157674	chr1a_641157674_G_T	Vfaba.Hedin2.R2.1g001919	intron|Vfaba.Hedin2.R2.1g001919||protein_coding
1a	641157681	chr1a_641157681_T_C	Vfaba.Hedin2.R2.1g001919	intron|Vfaba.Hedin2.R2.1g001919||protein_coding
1a	641157695	chr1a_641157695_A_G	Vfaba.Hedin2.R2.1g001919	intron|Vfaba.Hedin2.R2.1g001919||protein_coding
1a	641157696	chr1a_641157696_C_T	Vfaba.Hedin2.R2.1g001919	intron|Vfaba.Hedin2.R2.1g001919||protein_coding
1a	641157701	chr1a_641157701_A_G	Vfaba.Hedin2.R2.1g001919	intron|Vfaba.Hedin2.R2.1g001919||protein_coding
1a	641157704	chr1a_641157704_T_C	Vfaba.Hedin2.R2.1g001919	intron|Vfaba.Hedin2.R2.1g001919||protein_coding
1a	641157717	chr1a_641157717_G_A	Vfaba.Hedin2.R2.1g001919	intron|Vfaba.Hedin2.R2.1g001919||protein_coding
1a	641157722	chr1a_641157722_T_C	Vfaba.Hedin2.R2.1g001919	intron|Vfaba.Hedin2.R2.1g001919||protein_coding
1a	641157725	chr1a_641157725_C_T	Vfaba.Hedin2.R2.1g001919	intron|Vfaba.Hedin2.R2.1g001919||protein_coding
1a	641157727	chr1a_641157727_G_A	Vfaba.Hedin2.R2.1g001919	intron|Vfaba.Hedin2.R2.1g001919||protein_coding
1a	641157730	chr1a_641157730_T_C	Vfaba.Hedin2.R2.1g001919	intron|Vfaba.Hedin2.R2.1g001919||protein_coding
1a	641157739	chr1a_641157739_C_T	Vfaba.Hedin2.R2.1g001919	intron|Vfaba.Hedin2.R2.1g001919||protein_coding
1a	641157746	chr1a_641157746_G_A	Vfaba.Hedin2.R2.1g001919	intron|Vfaba.Hedin2.R2.1g001919||protein_coding
1a	641157770	chr1a_641157770_T_C	Vfaba.Hedin2.R2.1g001919	intron|Vfaba.Hedin2.R2.1g001919||protein_coding
1a	641157774	chr1a_641157774_A_G	Vfaba.Hedin2.R2.1g001919	intron|Vfaba.Hedin2.R2.1g001919||protein_coding
1a	641157779	chr1a_641157779_A_G	Vfaba.Hedin2.R2.1g001919	intron|Vfaba.Hedin2.R2.1g001919||protein_coding
1a	641157805	chr1a_641157805_T_C	Vfaba.Hedin2.R2.1g001919	missense|Vfaba.Hedin2.R2.1g001919|Vfaba.Hedin2.R2.1g001919.2|protein_coding|-|31T>31A|641157805T>C
1a	641157818	chr1a_641157818_T_G	Vfaba.Hedin2.R2.1g001919	synonymous|Vfaba.Hedin2.R2.1g001919|Vfaba.Hedin2.R2.1g001919.2|protein_coding|-|26G|641157818T>G
1a	641157872	chr1a_641157872_G_A	Vfaba.Hedin2.R2.1g001919	synonymous|Vfaba.Hedin2.R2.1g001919|Vfaba.Hedin2.R2.1g001919.2|protein_coding|-|8T|641157872G>A
1a	641157880	chr1a_641157880_G_A	Vfaba.Hedin2.R2.1g001919	missense|Vfaba.Hedin2.R2.1g001919|Vfaba.Hedin2.R2.1g001919.2|protein_coding|-|6H>6Y|641157880G>A
1a	641157885	chr1a_641157885_G_A	Vfaba.Hedin2.R2.1g001919	missense|Vfaba.Hedin2.R2.1g001919|Vfaba.Hedin2.R2.1g001919.2|protein_coding|-|4P>4L|641157885G>A
1a	641157887	chr1a_641157887_G_A	Vfaba.Hedin2.R2.1g001919	synonymous|Vfaba.Hedin2.R2.1g001919|Vfaba.Hedin2.R2.1g001919.2|protein_coding|-|3Y|641157887G>A
1a	704963769	chr1a_704963769_C_G	Vfaba.Hedin2.R2.1g002121	missense|Vfaba.Hedin2.R2.1g002121|Vfaba.Hedin2.R2.1g002121.1|protein_coding|+|24L>24V|704963769C>G
1a	704964138	chr1a_704964138_G_A	Vfaba.Hedin2.R2.1g002121	missense|Vfaba.Hedin2.R2.1g002121|Vfaba.Hedin2.R2.1g002121.1|protein_coding|+|147D>147N|704964138G>A
1a	704964172	chr1a_704964172_A_G	Vfaba.Hedin2.R2.1g002121	intron|Vfaba.Hedin2.R2.1g002121||protein_coding
1a	704964174	chr1a_704964174_G_A	Vfaba.Hedin2.R2.1g002121	intron|Vfaba.Hedin2.R2.1g002121||protein_coding
1a	704964263	chr1a_704964263_A_G	Vfaba.Hedin2.R2.1g002121	intron|Vfaba.Hedin2.R2.1g002121||protein_coding
1a	704964323	chr1a_704964323_T_A	Vfaba.Hedin2.R2.1g002121	intron|Vfaba.Hedin2.R2.1g002121||protein_coding
1a	704964371	chr1a_704964371_T_C	Vfaba.Hedin2.R2.1g002121	synonymous|Vfaba.Hedin2.R2.1g002121|Vfaba.Hedin2.R2.1g002121.1|protein_coding|+|154D|704964371T>C
1a	704964399	chr1a_704964399_T_A	Vfaba.Hedin2.R2.1g002121	missense|Vfaba.Hedin2.R2.1g002121|Vfaba.Hedin2.R2.1g002121.1|protein_coding|+|164S>164N|704964399T>A+704964400C>A,missense|Vfaba.Hedin2.R2.1g002121|Vfaba.Hedin2.R2.1g002121.1|protein_coding|+|164S>164T|704964399T>A
1a	704964400	chr1a_704964400_C_A	Vfaba.Hedin2.R2.1g002121	@704964399,missense|Vfaba.Hedin2.R2.1g002121|Vfaba.Hedin2.R2.1g002121.1|protein_coding|+|164S>164Y|704964400C>A
1a	704964622	chr1a_704964622_T_C	Vfaba.Hedin2.R2.1g002121	missense|Vfaba.Hedin2.R2.1g002121|Vfaba.Hedin2.R2.1g002121.1|protein_coding|+|238F>238S|704964622T>C
1a	704971435	chr1a_704971435_A_G	Vfaba.Hedin2.R2.1g002122	intron|Vfaba.Hedin2.R2.1g002122||protein_coding
1a	704971446	chr1a_704971446_G_C	Vfaba.Hedin2.R2.1g002122	intron|Vfaba.Hedin2.R2.1g002122||protein_coding
1a	704971592	chr1a_704971592_C_A	Vfaba.Hedin2.R2.1g002122	intron|Vfaba.Hedin2.R2.1g002122||protein_coding
1a	704971595	chr1a_704971595_C_T	Vfaba.Hedin2.R2.1g002122	intron|Vfaba.Hedin2.R2.1g002122||protein_coding
1a	704971634	chr1a_704971634_C_A	Vfaba.Hedin2.R2.1g002122	intron|Vfaba.Hedin2.R2.1g002122||protein_coding
1a	704971702	chr1a_704971702_T_C	Vfaba.Hedin2.R2.1g002122	intron|Vfaba.Hedin2.R2.1g002122||protein_coding
1a	704971960	chr1a_704971960_G_C	Vfaba.Hedin2.R2.1g002122	intron|Vfaba.Hedin2.R2.1g002122||protein_coding
1a	704971962	chr1a_704971962_G_A	Vfaba.Hedin2.R2.1g002122	intron|Vfaba.Hedin2.R2.1g002122||protein_coding
1a	704972092	chr1a_704972092_G_A	Vfaba.Hedin2.R2.1g002122	synonymous|Vfaba.Hedin2.R2.1g002122|Vfaba.Hedin2.R2.1g002122.1|protein_coding|-|582D|704972092G>A
1a	704972110	chr1a_704972110_A_G	Vfaba.Hedin2.R2.1g002122	synonymous|Vfaba.Hedin2.R2.1g002122|Vfaba.Hedin2.R2.1g002122.1|protein_coding|-|576D|704972110A>G
1a	704972195	chr1a_704972195_C_G	Vfaba.Hedin2.R2.1g002122	intron|Vfaba.Hedin2.R2.1g002122||protein_coding
1a	704972243	chr1a_704972243_C_T	Vfaba.Hedin2.R2.1g002122	intron|Vfaba.Hedin2.R2.1g002122||protein_coding
1a	704972391	chr1a_704972391_T_C	Vfaba.Hedin2.R2.1g002122	intron|Vfaba.Hedin2.R2.1g002122||protein_coding
1a	704972393	chr1a_704972393_T_C	Vfaba.Hedin2.R2.1g002122	intron|Vfaba.Hedin2.R2.1g002122||protein_coding
1a	704972419	chr1a_704972419_T_C	Vfaba.Hedin2.R2.1g002122	intron|Vfaba.Hedin2.R2.1g002122||protein_coding
1a	704972431	chr1a_704972431_C_T	Vfaba.Hedin2.R2.1g002122	intron|Vfaba.Hedin2.R2.1g002122||protein_coding
1a	704972622	chr1a_704972622_T_G	Vfaba.Hedin2.R2.1g002122	intron|Vfaba.Hedin2.R2.1g002122||protein_coding
1a	704972662	chr1a_704972662_G_T	Vfaba.Hedin2.R2.1g002122	intron|Vfaba.Hedin2.R2.1g002122||protein_coding
1a	704972693	chr1a_704972693_A_G	Vfaba.Hedin2.R2.1g002122	intron|Vfaba.Hedin2.R2.1g002122||protein_coding
1a	704972752	chr1a_704972752_T_G	Vfaba.Hedin2.R2.1g002122	intron|Vfaba.Hedin2.R2.1g002122||protein_coding
1a	704972804	chr1a_704972804_C_A	Vfaba.Hedin2.R2.1g002122	missense|Vfaba.Hedin2.R2.1g002122|Vfaba.Hedin2.R2.1g002122.1|protein_coding|-|467V>467L|704972804C>A
1a	704972903	chr1a_704972903_G_T	Vfaba.Hedin2.R2.1g002122	missense|Vfaba.Hedin2.R2.1g002122|Vfaba.Hedin2.R2.1g002122.1|protein_coding|-|434H>434N|704972903G>T
1a	704972997	chr1a_704972997_C_G	Vfaba.Hedin2.R2.1g002122	missense|Vfaba.Hedin2.R2.1g002122|Vfaba.Hedin2.R2.1g002122.1|protein_coding|-|402E>402D|704972997C>G
1a	704973058	chr1a_704973058_G_C	Vfaba.Hedin2.R2.1g002122	splice_region|Vfaba.Hedin2.R2.1g002122|Vfaba.Hedin2.R2.1g002122.1|protein_coding
1a	704973060	chr1a_704973060_G_A	Vfaba.Hedin2.R2.1g002122	splice_region|Vfaba.Hedin2.R2.1g002122|Vfaba.Hedin2.R2.1g002122.1|protein_coding
1a	704973132	chr1a_704973132_T_C	Vfaba.Hedin2.R2.1g002122	splice_region|Vfaba.Hedin2.R2.1g002122|Vfaba.Hedin2.R2.1g002122.1|protein_coding
1a	704973299	chr1a_704973299_G_A	Vfaba.Hedin2.R2.1g002122	intron|Vfaba.Hedin2.R2.1g002122||protein_coding
1a	704973484	chr1a_704973484_T_C	Vfaba.Hedin2.R2.1g002122	intron|Vfaba.Hedin2.R2.1g002122||protein_coding
1a	704973496	chr1a_704973496_G_A	Vfaba.Hedin2.R2.1g002122	intron|Vfaba.Hedin2.R2.1g002122||protein_coding
1a	704973528	chr1a_704973528_A_C	Vfaba.Hedin2.R2.1g002122	intron|Vfaba.Hedin2.R2.1g002122||protein_coding
1a	704973561	chr1a_704973561_A_C	Vfaba.Hedin2.R2.1g002122	missense|Vfaba.Hedin2.R2.1g002122|Vfaba.Hedin2.R2.1g002122.1|protein_coding|-|314F>314V|704973561A>C
1a	704973830	chr1a_704973830_A_T	Vfaba.Hedin2.R2.1g002122	intron|Vfaba.Hedin2.R2.1g002122||protein_coding
1a	704973877	chr1a_704973877_A_T	Vfaba.Hedin2.R2.1g002122	intron|Vfaba.Hedin2.R2.1g002122||protein_coding
1a	704973933	chr1a_704973933_G_A	Vfaba.Hedin2.R2.1g002122	intron|Vfaba.Hedin2.R2.1g002122||protein_coding
1a	704973991	chr1a_704973991_C_T	Vfaba.Hedin2.R2.1g002122	intron|Vfaba.Hedin2.R2.1g002122||protein_coding
1a	704974061	chr1a_704974061_C_T	Vfaba.Hedin2.R2.1g002122	intron|Vfaba.Hedin2.R2.1g002122||protein_coding
1a	704974082	chr1a_704974082_G_T	Vfaba.Hedin2.R2.1g002122	intron|Vfaba.Hedin2.R2.1g002122||protein_coding
1a	704974167	chr1a_704974167_T_C	Vfaba.Hedin2.R2.1g002122	intron|Vfaba.Hedin2.R2.1g002122||protein_coding
1a	704974210	chr1a_704974210_C_T	Vfaba.Hedin2.R2.1g002122	intron|Vfaba.Hedin2.R2.1g002122||protein_coding
1a	704974238	chr1a_704974238_G_T	Vfaba.Hedin2.R2.1g002122	intron|Vfaba.Hedin2.R2.1g002122||protein_coding
1a	704974250	chr1a_704974250_A_T	Vfaba.Hedin2.R2.1g002122	intron|Vfaba.Hedin2.R2.1g002122||protein_coding
1a	704974260	chr1a_704974260_C_T	Vfaba.Hedin2.R2.1g002122	intron|Vfaba.Hedin2.R2.1g002122||protein_coding
1a	704974610	chr1a_704974610_C_G	Vfaba.Hedin2.R2.1g002122	intron|Vfaba.Hedin2.R2.1g002122||protein_coding
1a	704974620	chr1a_704974620_G_C	Vfaba.Hedin2.R2.1g002122	intron|Vfaba.Hedin2.R2.1g002122||protein_coding
1a	704974641	chr1a_704974641_T_C	Vfaba.Hedin2.R2.1g002122	intron|Vfaba.Hedin2.R2.1g002122||protein_coding
1a	704974687	chr1a_704974687_A_G	Vfaba.Hedin2.R2.1g002122	intron|Vfaba.Hedin2.R2.1g002122||protein_coding
1a	704974843	chr1a_704974843_G_A	Vfaba.Hedin2.R2.1g002122	synonymous|Vfaba.Hedin2.R2.1g002122|Vfaba.Hedin2.R2.1g002122.1|protein_coding|-|222I|704974843G>A
1a	704974915	chr1a_704974915_T_C	Vfaba.Hedin2.R2.1g002122	intron|Vfaba.Hedin2.R2.1g002122||protein_coding
1a	704975097	chr1a_704975097_G_C	Vfaba.Hedin2.R2.1g002122	intron|Vfaba.Hedin2.R2.1g002122||protein_coding
1a	704975183	chr1a_704975183_C_T	Vfaba.Hedin2.R2.1g002122	intron|Vfaba.Hedin2.R2.1g002122||protein_coding
1a	704975231	chr1a_704975231_C_T	Vfaba.Hedin2.R2.1g002122	intron|Vfaba.Hedin2.R2.1g002122||protein_coding
1a	704975297	chr1a_704975297_T_G	Vfaba.Hedin2.R2.1g002122	intron|Vfaba.Hedin2.R2.1g002122||protein_coding
1a	704975381	chr1a_704975381_C_T	Vfaba.Hedin2.R2.1g002122	intron|Vfaba.Hedin2.R2.1g002122||protein_coding
1a	704975533	chr1a_704975533_A_G	Vfaba.Hedin2.R2.1g002122	intron|Vfaba.Hedin2.R2.1g002122||protein_coding
1a	704975534	chr1a_704975534_A_T	Vfaba.Hedin2.R2.1g002122	intron|Vfaba.Hedin2.R2.1g002122||protein_coding
1a	704975588	chr1a_704975588_T_A	Vfaba.Hedin2.R2.1g002122	intron|Vfaba.Hedin2.R2.1g002122||protein_coding
1a	704975589	chr1a_704975589_A_G	Vfaba.Hedin2.R2.1g002122	intron|Vfaba.Hedin2.R2.1g002122||protein_coding
1a	704975608	chr1a_704975608_T_C	Vfaba.Hedin2.R2.1g002122	intron|Vfaba.Hedin2.R2.1g002122||protein_coding
1a	704975730	chr1a_704975730_T_A	Vfaba.Hedin2.R2.1g002122	synonymous|Vfaba.Hedin2.R2.1g002122|Vfaba.Hedin2.R2.1g002122.1|protein_coding|-|163P|704975730T>A
1a	704975833	chr1a_704975833_C_T	Vfaba.Hedin2.R2.1g002122	intron|Vfaba.Hedin2.R2.1g002122||protein_coding
1a	704975959	chr1a_704975959_C_G	Vfaba.Hedin2.R2.1g002122	intron|Vfaba.Hedin2.R2.1g002122||protein_coding
1a	704975994	chr1a_704975994_C_T	Vfaba.Hedin2.R2.1g002122	intron|Vfaba.Hedin2.R2.1g002122||protein_coding
1a	704976008	chr1a_704976008_A_G	Vfaba.Hedin2.R2.1g002122	intron|Vfaba.Hedin2.R2.1g002122||protein_coding
1a	704976153	chr1a_704976153_A_T	Vfaba.Hedin2.R2.1g002122	intron|Vfaba.Hedin2.R2.1g002122||protein_coding
1a	704976258	chr1a_704976258_G_A	Vfaba.Hedin2.R2.1g002122	missense|Vfaba.Hedin2.R2.1g002122|Vfaba.Hedin2.R2.1g002122.1|protein_coding|-|103T>103M|704976258G>A
1a	704976286	chr1a_704976286_T_C	Vfaba.Hedin2.R2.1g002122	missense|Vfaba.Hedin2.R2.1g002122|Vfaba.Hedin2.R2.1g002122.1|protein_coding|-|94R>94G|704976286T>C
1a	704976304	chr1a_704976304_C_G	Vfaba.Hedin2.R2.1g002122	missense|Vfaba.Hedin2.R2.1g002122|Vfaba.Hedin2.R2.1g002122.1|protein_coding|-|88E>88Q|704976304C>G
1a	704976310	chr1a_704976310_G_A	Vfaba.Hedin2.R2.1g002122	missense|Vfaba.Hedin2.R2.1g002122|Vfaba.Hedin2.R2.1g002122.1|protein_coding|-|86R>86W|704976310G>A
1a	704976375	chr1a_704976375_A_G	Vfaba.Hedin2.R2.1g002122	missense|Vfaba.Hedin2.R2.1g002122|Vfaba.Hedin2.R2.1g002122.1|protein_coding|-|64V>64A|704976375A>G
1a	704976476	chr1a_704976476_G_C	Vfaba.Hedin2.R2.1g002122	missense|Vfaba.Hedin2.R2.1g002122|Vfaba.Hedin2.R2.1g002122.1|protein_coding|-|30H>30Q|704976476G>C
1a	704976491	chr1a_704976491_G_A	Vfaba.Hedin2.R2.1g002122	synonymous|Vfaba.Hedin2.R2.1g002122|Vfaba.Hedin2.R2.1g002122.1|protein_coding|-|25I|704976491G>A
1a	704976505	chr1a_704976505_A_T	Vfaba.Hedin2.R2.1g002122	missense|Vfaba.Hedin2.R2.1g002122|Vfaba.Hedin2.R2.1g002122.1|protein_coding|-|21S>21T|704976505A>T
1a	704976589	chr1a_704976589_A_T	Vfaba.Hedin2.R2.1g002122	intron|Vfaba.Hedin2.R2.1g002122||protein_coding
1a	704976628	chr1a_704976628_C_G	Vfaba.Hedin2.R2.1g002122	intron|Vfaba.Hedin2.R2.1g002122||protein_coding
1a	704976634	chr1a_704976634_T_C	Vfaba.Hedin2.R2.1g002122	intron|Vfaba.Hedin2.R2.1g002122||protein_coding
1a	707075300	chr1a_707075300_T_A	Vfaba.Hedin2.R2.1g002126	intron|Vfaba.Hedin2.R2.1g002126||protein_coding
1a	707075308	chr1a_707075308_A_T	Vfaba.Hedin2.R2.1g002126	intron|Vfaba.Hedin2.R2.1g002126||protein_coding
1a	707075377	chr1a_707075377_A_T	Vfaba.Hedin2.R2.1g002126	intron|Vfaba.Hedin2.R2.1g002126||protein_coding
1a	707075453	chr1a_707075453_T_A	Vfaba.Hedin2.R2.1g002126	intron|Vfaba.Hedin2.R2.1g002126||protein_coding
1a	707075456	chr1a_707075456_C_T	Vfaba.Hedin2.R2.1g002126	intron|Vfaba.Hedin2.R2.1g002126||protein_coding
1a	707075457	chr1a_707075457_G_A	Vfaba.Hedin2.R2.1g002126	intron|Vfaba.Hedin2.R2.1g002126||protein_coding
1a	707075510	chr1a_707075510_T_C	Vfaba.Hedin2.R2.1g002126	intron|Vfaba.Hedin2.R2.1g002126||protein_coding
1a	707075515	chr1a_707075515_C_T	Vfaba.Hedin2.R2.1g002126	intron|Vfaba.Hedin2.R2.1g002126||protein_coding
1a	707075533	chr1a_707075533_G_A	Vfaba.Hedin2.R2.1g002126	intron|Vfaba.Hedin2.R2.1g002126||protein_coding
1a	707075549	chr1a_707075549_T_C	Vfaba.Hedin2.R2.1g002126	intron|Vfaba.Hedin2.R2.1g002126||protein_coding
1a	707075565	chr1a_707075565_C_T	Vfaba.Hedin2.R2.1g002126	intron|Vfaba.Hedin2.R2.1g002126||protein_coding
[truncated: 8,490 more rows]

## Sheet: Table S10
ProFaba	NORFAB	Genomic_correlation
[truncated: 33 more rows]

[truncated: 1 more sheets: Table S11]
